# Supplementary material for: Cardiorespiratory Fitness and Performance Adaptations to High-Intensity Interval Training: Are There Differences Between Men and Women? A Systematic Review with Meta-Analyses
Source: Sports Med. 2023 Sep 7;54(1):127–67. doi: 10.1007/s40279-023-01914-0 (PMC10799129; doi:10.1007/s40279-023-01914-0)
Supplement: Supplementary file 1 — Supplementary file1 (XLSX 158 KB) [file 40279_2023_1914_MOESM1_ESM.xlsx]

## Sheet: VO2max VO2peak
																		Intervention							META-ANALYSIS																						META-ANALYSIS
Reference Details						Research Design						Population					Notes	Implementation							Relative VO2max or VO2peak (ml/kg/min)																						Absolute VO2max or VO2peak (L/min)
						Study Type	Intention to treat?	Treatment Groups and Worksites		Confounders		Age (Years)					Comments (incl. any significant differences between male and female groups at baseline if reported)	Exercise Dose - FITT description									Units	PRE						POST												General comments			Units
Author	Year of Publication	Title	Journal	Includes male and female groups?	Incudes control groups?			Multiple INCLUDED Treatment Groups?	Which Treatment Group is This?	Did the study account for menstrual cycle?	Description	Male group Mean	Male group SD	Female Group Mean	Female group SD	Population type (i.e. trained or untrained; overweight; athletes etc.)		Exercise Type (mode)	HIIT or SIT?	Intervention Length	Frequency	Intensity	Time + session structure	Comments	Measured?	Method		MALES_Mean_PRE	MALES_SD_PRE	MALES_n	FEMALES_Mean_PRE	FEMALES_SD_PRE	FEMALES_n	MALES_Mean_POST_or_∆	MALES_SD_POST_or_SDdiff	MALES_n	FEMALES_Mean_POST_or_∆	FEMALES_SD_POST_or_SDdiff	FEMALES_n	MALES_%_change _if reported	MALES_SD of%_change _if reported	FEMALES_%_change _if reported	FEMALES_SD of%_change _if reported	MALES_%_change _calculated	FEMALES_%_change _calculated		Measured?	Method
				Y or N	Y or N	RCT for randomised controlled trial, NRCT for non-randomised controlled trials or QE for quasi-experimental (non-controlled); CO for cross-over	Were the outcomes analysed using an intention to treat analysis (use of baseline data in follow-ups for those who dropped out) Y or N.	Y (including multiple treatment groups or active comparisons) or N INCLUDE EACH GROUP ON A NEW ROW		Y or N	Details of how study accounted for menstrual cycle in research design, analysis or results if applicable							i.e. running versus cycling or other	High intensity interval training vs sprint or maximal intensity	How many weeks / months the active component lasted	How many sessions per week?	What intensity is the activity set at (if stated)	How long was each session?	Note anything important if applicable	Y if directly measured using gas analysis, N if estimated from other activity, i.e. submaximal exercise	i.e. Treadmill test, Cycle Astrand-Rhyming	ml.kg-1.min-1																			Make any comments as to why you believe these occurred or any explanation that the author has provided.	Y if directly measured using gas analysis, N if estimated from other activity, i.e. submaximal exercise	i.e. Treadmill test, Cycle Astrand-Rhyming	ml.kg-1.min-1
Astorino	2011 + 2012	Adaptations to high-intensity training are independent of gender	Eur J Appl Physiol	Y	Y	NRCT	N	N	Treatment	N	No mention	25.3	5.5	25.2	3.1	Recreationally active men and women		Cycle ergo	HIIT	6 non-consecutive sessions (= approx. 12 days)	min. 48 hours in between sessions	Repeated (progressive repetitions) Wingate tests	4x; 5x; 6x; progressing by 1 rep every 2 weeks (sessions)		Y	incremental exercise on the cycle ergometer (Monark 828e, Vansbro, Sweden) with indirect calorimetry	ml/kg/min	45.6	4	11	41.1	6.1	9	48.3	5.2	11	43.9	5.7	9	5.9	3.9	6.8	7.1	5.92105	6.81265	The magnitude of change in VO2max ranged from 0 to 20% (mean = 6.3 ± 5.4%)	Y	incremental exercise on the cycle ergometer (Monark 828e, Vansbro, Sweden)	L/min
Astorino	2011 + 2012	Adaptations to high-intensity training are independent of gender	Eur J Appl Physiol	Y	Y	NRCT	N	N	Control	N	No mention	22.6	3.1	23	2.7	Recreationally active men and women	Control group includes 5 males and 4 females - data seperated for baseline characteristics but combined for outcomes.		NA	no intervention	x	x	x		Y	incremental exercise on the cycle ergometer (Monark 828e, Vansbro, Sweden)	ml/kg/min	42.7	6.3	9 mixed controls	x	x	x	43.4	5.7	9 mixed controls	x	x	x					1.63934	#VALUE!		Y	incremental exercise on the cycle ergometer (Monark 828e, Vansbro, Sweden)	L/min
Astorino	2012	Attenuated RPE and leg pain in response to short-term high-intensity interval training.	Physiology & behavior	Y	N	Secondary analysis of experimental group data from the Astorino 2011 paper.	N	N	HIIT	N	No mention	As above				Recreationally active men and women	Data from both papers extracted above I think? 2012 paper uses the results from the treatment group of the 2011 paper to directly compare male and female outcomes.	As above							As above																			#DIV/0!	#DIV/0!		As above
Bagley	2016	Sex differences in the effects of 12 weeks sprint interval training on body fat mass and the rates of fatty acid oxidation and VO2max during exercise	BMJ Open Sport and Exercise	Y	N	NCT	N	N	NA	N	States: Finally, we did not control for menstrual cycle variations.	38	2.7	41	3.2	Unhealthy subjects, or those involved in competitive sports or cycled for more than 15 min/day for ≥3 days/week were excluded		Cycle ergo	SIT	12 weeks	3x per week	Four bouts of 20 s ‘maximal effort’ sprints at a workload that was set at 175% of the workload attained in the VO2max test.	< 10 min per session	VO2max increased by around 9%, but women improved VO2max significantly more than men.	Y	Incremental cycle ergo test	ml/kg/min	42.91	SEM: 1.84	24	33.56	SEM: 2.29	17	45.49	SEM: 1.48	24	39.84	SEM: 2.44	17	6	Not stated	18.7	p=0.009 sex x training effect	6.01258	18.7128	SEMs used!	Y	Incremental cycle ergo test	L/min
Bagley	2021	Sex comparison of knee extensor size, strength, and fatigueadaptation to sprint interval training.	The Journal of Strength and Conditioning Research	Y	N	NCT	N	N	NA	N	States: Finally, we did not control for menstrual cycle variations.	40.8	3.2	40.9	3.9	Sub-group from the study above - cannot be included in meta-a.		Cycle ergo	SIT	12 weeks	3x per week	Four bouts of 20 s ‘maximal effort’ sprints at a workload that was set at 175% of the workload attained in the VO2max test.	< 10 min per session																					#DIV/0!	#DIV/0!
Bornath	2020	Physiological Responses to Increasing Battling Rope Weight During Two 3-Week High-Intensity Interval Training Programs	The Journal of Strength and Conditioning Research	Y	N	NCT	N	N	NA	N	No mention	23	2	23	1	Recreationally active adults		Battling ropes	HIIT/SIT?	6 weeks	3x per week	10 x 30-second “all-out” efforts using the battling rope, separated by 60 seconds of rest. Interchanged sets of double and alternating whip.			Y	Upper-body progressive Astrand (1965) V̇O2max protocol pedaling with their arms on a Monark arm ergometer (Model 881) (Monark, Langley, WA) with Cosmed	ml/kg/min	DATA IN FIGURE FORMAT ONLY	DATA IN FIGURE FORMAT ONLY	18	DATA IN FIGURE FORMAT ONLY	DATA IN FIGURE FORMAT ONLY	15	43.8	DATA IN FIGURE FORMAT ONLY	18	38.7	DATA IN FIGURE FORMAT ONLY	15	ES: 0.48; p = <0.001		ES: <0.45; p = 0.004		#VALUE!	#VALUE!	NOTE: THIS PAPER MAY HAVE POTENTIAL TO INTRODUCE HETEROGENIETY DUE TO THE MEASUREMENT OF VO2MAX USING AN ARM ERGO METHOD.
Bornath	2020	Physiological Responses to Increasing Battling Rope Weight During Two 3-Week High-Intensity Interval Training Programs	The Journal of Strength and Conditioning Research						DATA EXTRACTED FROM FIGURE																	As above - data extracted from figure using webplot digitizer	ml/kg/min	36.3986	2.72727	18	30.9441	2.83217	15	43.7413	2.62238	18	38.7063	2.41259	15					20.1729	25.0847
Bostad	2021	Twelve weeks of sprint interval training increases peak cardiac output in previously untrained individuals	European Journal of Applied Physiology	Y	N	NCT	N	N	NA	N	States: Menstrual cycle phase was not specifically controlled in the present study, and approximately half of the female participants were taking oral contraceptives (4/9).	Mixed: 21	Mixed: 2	Not avail.	Not avail.	healthy untrained adults		Cycle ergo	SIT	12 weeks	weekly sessions were separated by ≥ 1 day.	2-min warm-up at 50 W, 3 × 20-s ‘all-out’ bouts against a resistance of 7.5% of body weight, interspersed with 2 min of unloaded cycling, and a 3-min cool-down at 50 W.	10 min	The training intervention was modeled on a 12-week SIT program that we have previously described (Gillen et al. 2016).	Y	Incremental cycle ergo test	L/min	3.40994	0.791925	6	2.15217	0.419255	9	4.20186	0.754658	6	2.48758	0.568323	9					23.224	15.5844	ABSOLUTE VO2MAX ONLY - DATA EXTRACTED FROM FIGURE. Exploratory secondary analyses suggested a potential sex-based difference in the ̇Qpeak response, with an increase in male, but not female participants.	Y	Incremental cycle ergo test	L/min
Chrøis SAME COHORT AS SOGAARD 2017	2020	Mitochondrial adaptations to high intensity interval training in older females and males	European Journal of Sport Science	Y	N	NCT	N	N	NA	N	No mention	63	SEM: 2	63	SEM: 1	Older sedentary adults (inclusion criteria were age 55–75 years)	As expected bodyweight, lean body mass, body fat percent and V̇O2max (ml·min−1) differed between sexes at baseline (p < 0.001).	bicycle ergometer	supervised HIIT	6 weeks	3 times a week	2 min warm up at 50 watt followed by 5 × 1 min HIIT intervals at an individual determined workload (cadence >50 revolutions per minute (RPM)). SEE COMMENTS	5 × 1 min HIIT intervals	Intervention described elsewhere (Søgaard et al., 2017). The individual training load was determined at the first HIIT session which consisted of maximum 9 × 1 min intervals. The first interval was performed at 85% of maximal load reached during the V̇O2max test increasing 10% every interval. The load in the final interval completed was applied to HIIT session 2–6 corresponding to 124 ± 3% of max…	Y	Incremental cycle ergo test	ml/kg/min	27	6.63	11	23	3.32	11	30	6.63	11	24	3.32	11					11.1111	4.34783	Sign. Diffs by SEX for relative VO2max: p = 0.012 and Absolute VO2max: < 0.001; but not for SEX x HIIT interaction (p = 0.277 and 0.473 respectively). SDS CALC'D FROM SEM	Y	Incremental cycle ergo test	ml/min
Søgaard	2018	High-intensity interval training improves insulin sensitivity in older individuals	Acta Physiologica	Y	N	NCT	N	N	NA	N	No mention	63	2	63	1	Older males and females	As above	As above	HIIT	6 weeks	3x per week	As above	As above	As above	Y	Incremental cycle ergo test	ml/kg/min	27.4	SEM: 2	11	23.1	SEM: 1	11	29.5	SEM: 2	11	23.9	SEM: 1	11					7.66423	3.4632	As above	Y	Incremental cycle ergo test	ml/min
Dalzill	2014	Intensive lifestyle intervention improves cardiometabolic and exercise parameters in metabolically healthy obese and metabolically unhealthy obese individuals.	The Canadian journal of cardiology	Y	N	Quasi-experimental (no formal control); retrospective analysis of an intervention	N	Y*	Metabolically healthy obese	N	No mention	Mixed: 51.3	Mixed: 8.7	Not avail.	Not avail.	Metabolically healthy obese	*Paper includes data from metabolically unhealthy obese participant groups (excluded from review - not extracted here).	Cycle ergo	supervised HIIT	9 months	2-3 times per week	The targeted Borg rating of perceived exertion (RPE) was set at 15 during exercise sessions 15, 17.	34 minutes consiting of: 5 min-warm up at 50 Watts, two 10-minute sets of repeated bouts of 15 to 30 seconds at 80% of MAP interspersed by 15 to 30-second passive recovery periods, and a 5-min cool down at 50 watts. The two 10-min periods were separated by a 4-min passive recovery.	Subjects were also encouraged to perform 1 to 2 additional unsupervised MICET sessions per week, such as walking and/or cycling (45-minute duration, Borg scale level of 12-14) outside or inside the centre; Supervised exercise sessions where HIIT was undertaken also included 20 mins of resistance exercise (total of 60-minutes)	N	VO2peak defined as highest METs achieved on an incremental treadmill test; Absolute VO2peak only	METs	9.7	1.12	11	8.49	1.36	44	11.47	1.83	11	9.5	1.07	44					18.2474	11.8963		N	VO2peak defined as highest METs achieved on an incremental treadmill test; Absolute VO2peak only	METs
Gillen	2014	Three Minutes of All-Out Intermittent Exercise per Week Increases Skeletal Muscle Oxidative Capacity and Improves Cardiometabolic Health	PLoS One	Y	N	NCT	N	N	NA	N	States: Future research is needed, using designs which control for menstrual cycle phase and initial fitness level [35], to evaluate if sex-based differences exist in the skeletal muscle adaptive response low-volume SIT.	29	9	30	10	Overweight/obese but otherwise healthy men and women		Cycle ergo	SIT	6 weeks	18 supervised sessions over 6 weeks	3x 20 second "all-out" sprints against 5% bodyweight	10 min		Y	Maximal cycle ergo test	ml/kg/min	30.8784	4.20608	7	27.4831	3.80068	7	34.4257	4.10473	7	30.777	4.51014	7					11.488	11.9852	Both male and female groups increased VO2max by 12% (p < 0.001), with no significant differences between male and female groups.
Hiam	2021	Osteocalcin and its forms respond similarly to exercise in males and females	Bone	Y	N	NCT	N	N	NA	N	States: females were specifically pre-menopausal and were excluded if they were using hormonal contraceptives. measured sex hormones and looked at the influence of these osteocalcin levels but does not appear to have accounted for menstrual cycle within the design of the exercise intervention itself.	31.2	8.2	34.8	7	Healthy males and healthy pre-menopausal females	There were no differences in age between males and females (Table 1). BMI was slightly higher and fitness slightly lower in females compared with males. Males had higher circulating levels of tOC, ucOC and cOC than females (p < 0.001). There were no differences in the ucOC ratio or cOC ratio between sexes.	Cycle ergo	HIIT	4 weeks	3x per week	Progressive number of (6-14x) 2-min intervals of effort calculated as power at lactate threshold (LT) + 40–70% of the difference Wpeak and power at LT. Efforts were interspersed with 1-min recovery periods at a power of 60 W	Not stated		Y	Maximal cycle ergo test	ml/kg/min	47.9	8.1	74	43.1	10.1	22	48.9	8.2	74	44.1	9.4	22					2.08768	2.32019	Not entirely clear whether the measures of VO2peak actually included every participant in the sample size outlined in the methods but no alternative number was given so have to assume it is correct.
Hirsch	2021	Metabolic effects of high‑intensity interval training and essential amino acids	European Journal of Applied Physiology	Y	Y	RCT	N	Y	HIIT	Y - kind-of	Women were eumenorrheic, determined as reporting consistent menstruation for the three months prior to enrollment, and confirmed not-pregnant by a urine pregnancy test.	36.67	5.96	36.8	5.59	Overweight and obese but otherwise healthy, non-smokers, who participated in less than 150 min per week of moderate exercise, less than two days per week of resistance training, and had not participated in HIIT in the previous 12 weeks.	Includes a HIIT + EAA supplement, control, and EAA groups not extracted.	Cycle ergo	HIIT	8 weeks	2x per week	90% peak power	5 min self-selected warm-up followed by one minute intervals at 90% peak power from GXT and one minute passive recovery. Week 1: 6x intervals, progressing by adding 1x set of intervals every week until reaching 10x intervals.	States: To maintain an appropriate individualized high-intensity workload, intensity (W) was increased as a result of a ride-to-fatigue test on the last set of each training session. If the individual was able to ride for 75 s or longer, workload was increased by 7% at the next session (based on unpublished pilot data); if the individual rode for < 75 s, the resistance was maintained for the next…	Y	Maximal cycle ergo test	ml/kg/min	DATA IN FIGURE FORMAT ONLY			DATA OBTAINED FROM AUTHOR															Results: There was no group × time × sex interaction for any outcome (p > 0.05), but there was a significant main effect of sex for RMR (p = 0.016), RER (p = 0.046), VO2 (p = 0.028), and VT (p = 0.004). In men, analysis of 95% CI showed an increase in RMR with EAA and HIIT + EAA from weeks 0–4 and with HIIT and EAA from weeks 0–8 (Fig. 4A, C). For RER, there was a decrease with HIIT from weeks 4–…
Lepretre	2009	Impact of short-term aerobic interval training on maximal exercise in sedentary aged subjects	International Journal of Clinical Practice	Y	N	NCT	N	N	NA	N	Cohort of aged volunteers (mean 65.4 + 4.5 years) so likely N/A	64.6	3.7	65.5	5.4	Healthy older adults	No significant difference in age. Male subjects were taller (p < 0.001) and weighed more (p < 0.001) than females. Body mass (index?) was smaller in men than women (p < 0.001). Absolute maximal tolerated power was higher in older men compared with older women (p < 0.001) and in percentage of the theoretical MTP values (100.8 ± 15.7% vs. 95.9 ± 14.2%, p < 0.001). Maximal VO2 and VE values obtained…	Cycle ergo	HIIT	9 weeks	2x per week	6x 4min at VT1 interspersed with 1min at VT2.	30 minutes		Y	Maximal cycle ergo test	ml/kg/min	27	5.1	16	18.6	3.6	19	29.9	4.5	16	21.1	3.7	19	14.9		14.5		10.7407	13.4409	Reports "variation (% of pre-training value)" - must be different to % increase because the numbers don't match up with the calculated values.	Y	Incremental cycle ergo test	% change
Lui	2021	The Effect of Eight-Week Sprint Interval Training on Aerobic Performance of Elite Badminton Players	International Journal of Environmental Research and Public Health	Y	ACTIVE CONTROL	RCT	N	N	SIT	N	No mention	20	1.3	20.5	1.4	Elite Badminton players		Cycle ergo	SIT	8 weeks	3x per week	5x 30sec all-out efforts against 0.0075/kg of bodyweight with 5 min recovery	Not stated		Y	Incremental treadmill test (maximal)	ml/kg/min	56.8	7	8	42.5	2.9	8	63.6	4.7	8	46.2	3	8					11.9718	8.70588
Lui	2021	The Effect of Eight-Week Sprint Interval Training on Aerobic Performance of Elite Badminton Players	International Journal of Environmental Research and Public Health	Y	ACTIVE CONTROL	RCT	N	N	ACTIVE CONTROL (Traditional Training)	N	No mention	21.5	2.2	19.4	1.5	Elite Badminton players		Traditional training - running	Fartlek (HIIT)	8 weeks	?	Fartlek running at 65–79% Hrmax	40 min		Y	Incremental treadmill test (maximal)	ml/kg/min	55.8	8	8	42.9	1.6	8	57.7	6.7	8	43.3	2.1	8					3.40502	0.932401	Active control group but described as 'traditional training' so should be okay?
Marterer	2020	6-week High-intensity Interval Training (HIIT) of the Lower Extremities Improves VO2max of the Upper Extremities	International Journal of Sports Medicine	Y	N	NCT	N	N	Outcomes - LEGS	N	No mention	27	5	24	3	Healthy trained adults	Females are a bit younger - not sure if it is significant?	Cycle ergo	HIIT	6 weeks (total of 31 sessions)	3x per week for the first 3 weeks; 4x per week for the last 3 weeks	4x 4-min efforts at 85–95% of HRmax and 2-min recovery at 65–75% of Hrmax	Not stated specifically (equates to 29 min not including any cool-down).		Y	Maximal cycle ergo test with indirect calirometry	ml/kg/min	52.3	6.2	9	39.5	4.8	11	58.1	4.7	9	43.1	5.8	11					11.0899	9.11392	There was a gender effect in VO2maxleg (p = 0.007), O2-pulse-leg (p = 0.008) and LAmax-leg (p = 0.003). The improvement of VO2max-leg as well as O2-pulse-leg was higher in the male group than in the female one (male: from 4178 ± 902 to 4594 ± 782 ml/min, p < 0.001; female: from 2327 ± 526 to 2512 ± 495 ml/min, p < 0.020). The difference in LAmax-leg was greater in the female group from pre- to po…	Y	Maximal cycle ergo test	ml/min
Marterer	2020	6-week High-intensity Interval Training (HIIT) of the Lower Extremities Improves VO2max of the Upper Extremities	International Journal of Sports Medicine	Y	N		N	N	Outcomes - ARMS	N	No mention	27	5	24	3	Healthy trained adults	Females are a bit younger - not sure if it is significant?	Cycle ergo	HIIT	6 weeks	3x per week for the first 3 weeks; 4x per week for the last 3 weeks	4x 4-min efforts at 85–95% of HRmax and 2-min recovery at 65–75% of Hrmax	Not stated specifically (equates to 29 min not including any cool-down).		Y	Graded hand crank ergometer test	ml/kg/min	39.3	5.6	9	26.4	3.3	11	41.9	4.9	9	27.5	4.4	11					6.61578	4.16667		Y	Graded hand crank ergometer test	ml/min
Menz *Unable to obtain missing data	2015	Effect of 3‑week high‑intensity interval training on VO2max, total haemoglobin mass, plasma and blood volume in well‑trained athletes	European Journal of Applied Physiology	Y	Y	RCT	N	N	HIIT	N	No mention	28	3	25	1	Well-trained athletes (VO2max 63.7 ± 7.7 ml/min/kg). Normal exercise load of the subjects was 9.5 ± 5.0 h/week.	Females are a bit younger - not sure if it is significant?	Running on a 400m athletic track	HIIT	3 weeks	Week 1: 3 sessions; Weeks 2&3: four sessions	4x 4-min interval bouts at an exercise intensity of 90–95% of HRmax, separated by 4-min active recovery periods (work/rest ratio = 1:1). Regulated using HR and RPE.	Started with a standardized 15-min warm-up at 70–75 % HRmax (determined at the maximal treadmill test), five running drills and three submaximal progressive sprints over about 100 m. Approx. 47 min total not including cool-down.	Group HIIT sessions of 4–6 athletes. Usual training on other days but recommended low-intensity, regenerative training.	Y	Incremental treadmill test (maximal)	ml/kg/min	66.7	5.5	14	55	4.9	5	POOLED: 65.8	POOLED: 7.1	POOLED: 19	POST VALUES POOLED							#VALUE!	#VALUE!	No significant differences between male and females groups re: outcomes therefore follow-up data were pooled. AUTHOR CONTACTED FOR MISSING DATA (NO RESPONSE).	Y	Incremental treadmill test (maximal)	ml/min
Menz	2015	Effect of 3‑week high‑intensity interval training on VO2max, total haemoglobin mass, plasma and blood volume in well‑trained athletes	European Journal of Applied Physiology	Y	Y	RCT	N	N	Control	N	No mention	25	1	23	1	Well-trained athletes (VO2max 63.7 ± 7.7 ml/min/kg). Normal exercise load of the subjects was 9.5 ± 5.0 h/week.	Females are a bit younger - not sure if it is significant?	No intervention	N/A	N/A	N/A	N/A	N/A		Y	Incremental treadmill test (maximal)	ml/kg/min	66.3	6.7	13	52.6	3	3	POOLED: 64.7	POOLED: 7.1	POOLED: 16	POST VALUES POOLED							#VALUE!	#VALUE!	No significant differences between male and females groups re: outcomes therefore follow-up data were pooled. AUTHOR CONTACTED FOR MISSING DATA (NO RESPONSE).	Y	Incremental treadmill test (maximal)	ml/min
Metcalfe	2012	Towards the minimal amount of exercise for improving metabolic health: beneficial effects of reduced-exertion high-intensity interval training	European Journal of Applied Physiology	Y	Y	RCT	N	N	REHIT	Y	The baseline OGTTs were performed 2 weeks before the training commenced and the post-intervention OGTTs were conducted 3 days after the final training bout at the same time of day as the preintervention OGTT. This meant that there were exactly 8 weeks between the pre- and post-training OGTTs which ensured that female subjects were in the same stage of their menstrual cycle.	26	3	24	3	Sedentary but healthy young adults	Note: age diffs btwn int and con, esp. male groups.	Cycle ergo	SIT (REHIT)	6 weeks	3x per week	First session: 1x 10s all-out sprint; All subsequent sessions 2x all-out sprints; Sprint duration in week 1 was 10s; weeks 2&3: 15s; weeks 4-6: 20s.	The 10-min exercise sessions consisted of low-intensity cycling (60 W) and one (first session) or two (all other sessions) brief ‘all-out’ sprints (10 s in week 1, 15 s in weeks 2–3 and 20 s in the final 3 weeks).		Y	Maximal cycle ergo test	ml/kg/min	36.3	SEM: 2.2	7	32.5	SEM: 1.5	8	41.6	SEM: 1.5	7	36.4	SEM: 1.3	8					14.6006	12
Metcalfe	2012	Towards the minimal amount of exercise for improving metabolic health: beneficial effects of reduced-exertion high-intensity interval training	European Journal of Applied Physiology	Y	Y	RCT	N	N	Control	Y	As above	19	1	21	1	Sedentary but healthy young adults	Subjects assigned to the control groups maintained their normal sedentary lifestyle, whilst subjects in the training groups completed three exercise sessions per week for 6 weeks.	No intervention	N/A	N/A	N/A	N/A	N/A		Y	Maximal cycle ergo test	ml/kg/min	38	SEM: 2.7	6	32.9	SEM:2.1	8	38	SEM: 2.3	6	31.6	SEM: 2.1	8					0	-3.95137
Metcalfe	2016	Changes in aerobic capacity and glycaemic control in response to reduced-exertion high-intensity interval training (REHIT) are not different between sedentary men and women	Applied Physiology Nutrition and Metabolism	Y	N	NCT	N	N	REHIT	Y	OGTTs were repeated 3 days after the final training bout, at the same time of day as the pre-intervention OGTTs, leaving 8 weeks between the pre- and post-training OGTTs. This was done to reduce potential influences of the menstrual cycle in female participants, but the stage of the menstrual cycle was not determined. VO2max tests took place 1–2 days after the OGTTs, therefore cycle time should b…	33	9	36	9	Sedentary but healthy adults	Women slighty older but doesn't seem to be significant.	Cycle ergo	HIIT	6 weeks	3x per week with 1-2 days of recovery in-between.	First session: 1x 10 s “all-out” cycling sprint against a braking force equivalent to 5% of body mass at maximal pedal cadence. All other sessions: 2x “all-out” cycling sprint against a braking force equivalent to 5% of body mass. Sprint duration increased from 10s in the first week, to 15s in weeks 2 and 3, and 20s for weeks 4-6.	10 min in total (including a 3-min warm-up of unloaded pedalling, 3:20–3:40-min:s recovery in between sprints, and a 3-min cool-down)	Uses same REHIT protocol as the Metcalfe 2012 trial but I think it is a different cohort.	Y	Maximal cycle ergo test (sampling expired air using the Douglas bag method)	ml/kg/min	38.3	9.1	17	31.7	4.6	18	41.4	8.9	17	34.7	5.2	18					8.09399	9.46372	VO2max alues in the baseline characteristics table slightly different to those in the main results table? Extracted those from the main results table.	Y	Maximal cycle ergo test	L/min
Molina-Hidalgo	2020	Influence of daily beer or ethanol consumption on physical fitness in response to a high-intensity interval training program. The BEER-HIIT study	Journal of the international society of sports nutrition	Y	Y	Quasi-randomized control trial (self-selected to alcohol or non-alcohol beverages and also to HIIT or control)	N	Y	0.0% alchol beer	N	No mention. Participants self-selected to training or non-training conditions.	25.4	8.1	23.4	4	Healthy adults not engaged in a concurrent or previous structured training program or a weight-loss program	All age groups tip into under 18s at the lower end??? However, the description reports population as healthy adults.	Circuit format twice per set (i.e., frontal plank, high knees up, TRX horizontal row, squat, deadlift, side plank, push up, and burpees)	HIIT	10 weeks	2x per week )(at least 48 h of recovery between each session)	8–9 RPE (out of 10?) initially and increasing to 10 RPE. Passive rest between exercises and an active rest between sets (6 RPE intensity).	40min per week initially, increasing to 50min, then 65min per week.	0.0 acl beer	Y	Incremental treadmill test (maximal)	ml/kg/min	38	5	8	37	4	7	44.1667	N/A	8	43.4091	N/A	7					16.2281	17.3219		Y	Incremental treadmill test (maximal)	ml/min
Molina-Hidalgo	2020	Influence of daily beer or ethanol consumption on physical fitness in response to a high-intensity interval training program. The BEER-HIIT study	Journal of the international society of sports nutrition	Y	Y	As above	N	Y	Water	N	No mention. Participants self-selected to training or non-training conditions.	26.9	7.6	20.9	2.7	As above	As above	As above	As above	As above	As above	As above	As above	water	Y	Incremental treadmill test (maximal)	ml/kg/min	37	6	9	35	5	7	43.1818	N/A	9	38.1818	N/A	7					16.7076	9.09091		Y	Incremental treadmill test (maximal)	ml/min
Molina-Hidalgo	2020	Influence of daily beer or ethanol consumption on physical fitness in response to a high-intensity interval training program. The BEER-HIIT study	Journal of the international society of sports nutrition	Y	Y	As above	N	Y	Control	N	No mention. Participants self-selected to training or non-training conditions.	19.9	2.3	20.1	2.9	As above	No intervention	No intervention	N/A	10 weeks	N/A	N/A	N/A	control	Y	Incremental treadmill test (maximal)	ml/kg/min	44	10	7	37	6	7	46.2121	N/A	7	37.5758	N/A	7					5.02755	1.5561		Y	Incremental treadmill test (maximal)	ml/min
Mucci	2004	Evidence of exercise-induced O2 arterial desaturation in non-elite sportsmen and sportswomen following high-intensity interval-training	International Journal of Sports Medicine	Y	N	NCT	N	N	HIIT	N	No mention	18.4	0.7	18.5	0.7	Non-elite sportsmen and sportswomen	Age range also dips below 18 years but population described as men and women.	Running	SIT? Described as HIIT but is supra-maximal?	8 weeks	3x per week	Supra-maximal: Running speeds were set at around 140% of VO2max and up to 100% of 20m maximal running speed.	All sessions performed 5min warm-up at 60% speed at VO2max + 2x sets of the below with 5min of recovery between sets. Mon: 13x 5s at max velocity and 20s active recovery; Wed: 15x 10s at 140% of speed at VO2max with 10s active recovery; Fri: 6x 30s at 140% speed at VO2max with 45s active recovery+45s passive recovery between intervals.		Y	Progressive maximal running field test w/ portable gas analyser	ml/kg/min	48.4	5	12	43.7	3.3	10	53.1	5.1	12	46.7	5	10					9.71074	6.86499	Also provides delta values (ml/kg/min). Sportsmen: 4.708 (3.303) and Sportswomen: 3.030 (2.236)	N/A
Phillips	2017	A practical and time-efficient high-intensity interval training program modifies cardio-metabolic risk factors in adults with risk factors for type II diabetes	Frontiers in Endocrinology	Y	Y	NRCT	N	Y	7 by 1 HIIT	N	People n hormone replacement therapy were excluded but otherwise no mention	Pooled: 37	Pooled: 10	total n=72	total n=62	Sedentary overweight and obese but otherwise healthy adults	MALE AND FEMALE DATA IS ONLY PRESENTED AS %CHANGE FOR TRAINING GROUP AND IN FIGURE FORMAT ONLY	Cycle ergo	Supervised HIIT	6 weeks	3x per week	Warm-up at 50 W. Work intervals at 100% of the work at VO2max.	Sessions began with a 2-min warm-up at 50 W followed by seven sets of 1 min cycling at 100% of the work required to elicit VO2max (Corival or Excalibur Sport, Lode, Groningen, the Netherlands) with 1 min recovery between bouts. For 1 h before, during, and for 1 h after each training session.	7 by 1 HIIT	Y	Incremental cycle ergo test	ml/kg/min	Pooled: 28.8	Pooled: 7.0	Pooled: 40														#VALUE!	#VALUE!	The increase in VO2 max with 5-by-1 HIT was greater than we observed with 7-by-1 HIT (p < 0.05) supporting our interim analysis and decision to discontinue that protocol. The absolute increase in VO2 max with 5-by-1 HIT was significantly higher for men (0.32 ± 0.3 L min−1) compared to women (0.19 ± 0.2 L min−1; p < 0.001 as expected, but the relative benefits were not. Physiological responses wer…	Y	Incremental cycle ergo test	L/min
Phillips	2017	A practical and time-efficient high-intensity interval training program modifies cardio-metabolic risk factors in adults with risk factors for type II diabetes	Frontiers in Endocrinology	Y	Y	NRCT	N	Y	5 by 1 HIIT	N	People n hormone replacement therapy were excluded but otherwise no mention	Pooled: 36	Pooled: 9	total n=72	total n=62	Sedentary overweight and obese but otherwise healthy adults	MALE AND FEMALE DATA IS ONLY PRESENTED AS %CHANGE FOR TRAINING GROUP AND IN FIGURE FORMAT ONLY	Cycle ergo	Supervised HIIT	6 weeks	3x per week	Work-load was determined in session 1 of week 1, where participants were asked to perform a 2-min warm-up at 50 W followed by 1-min bouts of exercise with 90 s recovery. Exercise started at 85% of the work required to elicit VO2max (Wmax), and increased by 10% (e.g., 95, 105%, etc.) until the participant was unable to complete a full 1-min bout. Intensity for the last bout participants could comp…	All sessions began with a 2-min warm-up at 50 W followed by five sets of 1 min high-intensity cycling work with 90 s recovery between sets with the exception of week 1 where three sets per session were performed in sessions 2 and 3.	5 by 1 HIIT	Y	Incremental cycle ergo test	ml/kg/min	Pooled: 27.2	Pooled: 5.2	Pooled: 136														#VALUE!	#VALUE!		Y	Incremental cycle ergo test	L/min
Phillips	2017	A practical and time-efficient high-intensity interval training program modifies cardio-metabolic risk factors in adults with risk factors for type II diabetes	Frontiers in Endocrinology	Y	Y	NRCT	N	Y	Comparison	N	People n hormone replacement therapy were excluded but otherwise no mention	Pooled: 31	Pooled: 11	total n=72	total n=62	Sedentary overweight and obese but otherwise healthy adults	MALE AND FEMALE DATA IS ONLY PRESENTED AS %CHANGE FOR TRAINING GROUP AND IN FIGURE FORMAT ONLY	No intervention	N/A	N/A	N/A	N/A	N/A	No details about the comparison group? Assume it's a no exercise comparison group?	Y	Incremental cycle ergo test	ml/kg/min	Pooled: 24.1	Pooled: 5.5	Pooled: 13			9											#VALUE!	#DIV/0!
Sawashita	2009	Effects of mild calorie restriction and high-intensity interval walking in middle-aged and older overweight Japanese	Experimental Gerontology	Y	N	NCT	N	Included a HIW + mild calorie restriction group (not extracted)	HIW	N	states nothing related, mean age is 60 for female groups, but could include participants as young as 40 years.	65.2	SEM: 1.8	60.3	SEM: 1.6	Middle-aged and older (40-69 years old), overweight and obese (BMI ≥ 23.6 kg/m2 109 ), female and male Japanese adults	Male groups a little older.	Walking	HIIT	16 weeks	4 or more x per week	5 or more sets of 2- to 3-min low-intensity walking intervals (at ~40% of the pre-training VO2peak), followed by 3 min of high intensity walking (≥70% but <85% VO2peak). Intensity regulated using accelerometer programmed at 70% of VO2peak as target.		VO2peak increased significantly for all groups (<0.001), but were not significantly different between groups. Isometric knee flexion and extension force was measured on the dominant leg with an isometric force meter, but not within scope of performance measures.	N	Estimated from a graded walking test with triaxial acceleromter and ECG (Nemoto et al. 2007).	ml/kg/min	21.5	SEM: 2.1	6	19.9	SEM: 0.6	17	24.7	SEM: 3.8	6	26.9	SEM: 1.4	17					14.8837	35.1759
Scalzo	2014	Greater muscle protein synthesis and mitochondrial biogenesis in males compared with females during sprint interval training	The FASEB Journal (Journal of the Federation of American Societies for Eperimental Biology)	Y	N	NCT	N	N	SIT	N	States: the research design did not control for menstrual cycle in the female participants. Further, one of the 10 females was taking oral contraceptives.	22	SEM: 1	23	SEM: 1	Healthy recreationally active adults		Cycle ergo	SIT	3 weeks	9 sessions over 3 weeks, each session was separated by 1–2 d.	Each session consisted of 4 and 8 bouts of 30 s of maximum effort against a resistance equal to 7.5% of the participant’s body mass, separated by 4 min of active recovery.	Sessions 1 and 9 consisted of four 30 s bouts, to allow for comparisons to be made between the sessions.	The mean power for each sprint was recorded.	VO2max	Incremental cycle ergo test with indirect calorimetry	ml/kg/min	43.4804	SEM: 1.96	11	39.5588	SEM: 2.21	10	44.951	SEM: 2.16	11	42.549	SEM: 1.23	10					3.38219	7.55886
Schubert	2017a	Impact of 4 weeks of interval training on resting metabolic rate, fitness, and health-related outcomes	Applied Physiology, Nutrition & Metabolism	PLoS One	Y	Quasi-randomized control trial (self-selected control group)	N	Y	HIIT	Y	States: Women were tested in the same phase of the menstrual cycle before and after completion of the study; this was determined through self-report.	30.5	8.8	Combined data		Moderately active (>120 min.week of PA), healthy men and women	Control data is mixed male and female - separate data was only available from the supplementary material of the PLOSOne paper extracted below. Women were controlled for phase of menstral cycle.	Cycle ergo	HIIT	4 weeks	3x per week	Weeks 1 + 2 - 6x repeats of 1-min repeats at 90% peak power output (PPO) with 1-min recoveries at 10% PPO; Weeks 3 + 4 - 8x repeats.	16-20 min	Data Extracted in second paper below			HIIT																	#DIV/0!	#DIV/0!
Schubert	2017a	Impact of 4 weeks of interval training on resting metabolic rate, fitness, and health-related outcomes	Applied Physiology, Nutrition & Metabolism	PLoS One	Y	Quasi-randomized control trial (self-selected control group)	N	Y	SIT	Y	States: Women were tested in the same phase of the menstrual cycle before and after completion of the study; this was determined through self-report.	28.5	6.1	Combined data		Moderately active (>120 min.week of PA), healthy men and women	As above	Cycle ergo - Wingate	SIT	4 weeks	3x per week	Week 1 - 3x 20-s “all-out” sprints at 5% of baseline BM + 2-min recoveries; Increased to 4x repeats in week 2 + 5x repeats in weeks 3 + 4.	10-15 min	As above	Y	Maximal cycle ergo test	SIT																	#DIV/0!	#DIV/0!
Schubert	2017a	Impact of 4 weeks of interval training on resting metabolic rate, fitness, and health-related outcomes	Applied Physiology, Nutrition & Metabolism	PLoS One	Y	Quasi-randomized control trial (self-selected control group)	N	Y	Control	Y	States: Women were tested in the same phase of the menstrual cycle before and after completion of the study; this was determined through self-report.	28.8	7.6	Not avail.	Not avail.	Moderately active (>120 min.week of PA), healthy men and women	As above	No intervention	Control	4 weeks	N/A	N/A	N/A	As above	Y	Maximal cycle ergo test	Control	37.5	8.3	3	Not avail.	Not avail.	3 men + 3 women	37	8.8	6	Not avail.	Not avail.	3 men + 3 women					-1.33333	#VALUE!
Schubert	2017b	Energy compensation after sprint- and high-intensity interval training	PLoS One	PLoS One	N	Secondary analysis of experimental group data from the Schubert 2017a paper.	N	Y	HIIT	Y	States: Women were tested in the same phase of the menstrual cycle before and after completion of the study; this was determined through self-report.	As above				Moderately active (>120 min.week of PA), healthy men and women	As above	Cycle ergo	HIIT	4 weeks	3x per week	Weeks 1 + 2 - 6x repeats of 1-min repeats at 90% peak power output (PPO) with 1-min recoveries at 10% PPO; Weeks 3 + 4 - 8x repeats.	16-20 min		Y	Maximal cycle ergo test	HIIT	36.73	9.4249	5	27.5086	7.4103	7	38.654	9.09618	5	29.3071	7.90207	7					5.23822	6.53822
Schubert	2017b	Energy compensation after sprint- and high-intensity interval training	PLoS One	PLoS One	N	Secondary analysis of experimental group data from the Schubert 2017a paper.	N	Y	SIT	Y	States: Women were tested in the same phase of the menstrual cycle before and after completion of the study; this was determined through self-report.	As above				Moderately active (>120 min.week of PA), healthy men and women	As above	Cycle ergo - Wingate	SIT	4 weeks	3x per week	Week 1 - 3x 20-s “all-out” sprints at 5% of baseline BM + 2-min recoveries; Increased to 4x repeats in week 2 + 5x repeats in weeks 3 + 4.	10-15 min		Y	Maximal cycle ergo test	SIT	37.724	8.18088	5	28.6114	3.38234	7	39.124	9.3888	5	30.5071	3.58978	7					3.71117	6.62572
Schubert	2017b	Energy compensation after sprint- and high-intensity interval training	PLoS One	PLoS One	N	Secondary analysis of experimental group data from the Schubert 2017a paper.	N	Y	Combined	Y	States: Women were tested in the same phase of the menstrual cycle before and after completion of the study; this was determined through self-report.	As above				Moderately active (>120 min.week of PA), healthy men and women	As above	Cycle ergo	Combined	4 weeks	3x per week	Combined HIIT + SIT participants as outlined above.	10-20 min		Y	Maximal cycle ergo test	Combined	37.227	8.33661	10	28.06	5.56344	14	38.889	8.71852	10	29.9071	5.92917	14					4.4645	6.58283
Støren	2017	The Effect of Age on the V˙O2max Response to High-Intensity Interval Training	Medicine & Science in Sports and Medicine	Y	N	NCT	N	N	N/A	N	No mention	Pooled: 48.6	Pooled: 18.2			Healthy male and female volunteers. The participants were matched for pretest V˙O2max relative to age mean V˙O2max (22) to represent what is observed in the population and typically meant that they engaged in weekly activities with low to moderate aerobic intensity from 0 to 2 h/wk.		Treadmill (inclination ≥5%) or cycle ergo (60–80 rpm)	HIIT	8 weeks	3x per week	The training sessions started with a 10min warm-up and ended with a 5min cooldown at an intensity corresponding to 70% of HRmax. After the warm-up, the participants performed 4 x 4 min work intervals of HIIT with an intensity corresponding to 90%–95% of HRmax. The intensive work periods were separated by 3-min active recovery periods at 70% of HRmax. The absolute intensity was thus adjusted throu…	The training sessions started with a 10min warm-up and ended with a 5min cooldown at an intensity corresponding to 70% of HRmax. After the warm-up, the participants performed 4 x 4 min work intervals of HIIT with an intensity corresponding to 90%–95% of HRmax. The intensive work periods were separated by 3-min active recovery periods at 70% of HRmax. The absolute intensity was thus adjusted throu…	As for the different age groups, there were no differences in the HIIT responses between males and females. When combining all the age cohorts the males exhibited a V˙O2max improvement of 0.35 +/- 0.22 L/min (P<0.001), which represented a 10.8% +/- 8.1% increase. The females improved V˙O2max by 0.29 +/- 0.20 L/min, which represented a 13.8% +/- 10.0% increase. Expressed relative to body weight, t…	Y	VO2max - Incremental cycle ergometer test with indirect calorimetry	L/min							DIFF: 0.35	SD DIFF: 0.22		DIFF: 0.29	SD DIFF: 0.20		10.8	8.1	13.8	10	#VALUE!	#VALUE!
Weber	2002	Increases in maximal accumulated oxygen deficit after high-intensity interval training are not gender dependent	Journal of Applied Physiology	Y	N	NCT	N	N	N/A	Y	States: It is important to control for the potential effect of menstrual cycle status on exercise performance (27), and it has been demonstrated previously that the peak power output obtained during sprint cycling may be lower during the luteal phase compared with the follicular phase (17). Refs might be useful.	23.7	1.6	22.7	2.6	Untrained male and female subjects		Cycle ergo	HIIT	8 weeks	3 x per week	The intensity of training began at 82.5% of the power output used in the maximal accumulated oxygen deficit (MAOD) tests for each subject and was increased by 2.5% of the initial work rate every week. Each subject was training at an intensity equal to 100% of the power output used in the MAOD test by week 8 of training.	The training sessions consisted of three, 2-min constant-load cycling intervals performed at 70 rpm. Recovery between intervals was set at 6 min. All training parameters (recovery time, number of intervals, and cadence) except cycling intensity were kept constant throughout the 8-wk training period.	Absolute VO2peak was significantly higher in males compared to females at pre- and post-testing. Both VO2peak and peak power output increased significantly post-HIIT compared to baseline in males (p<0.01 for both outcomes); however, only peak power output increased significantly for females (p<0.01) and a significant sex difference in percent change was demonstrated for absolute VO2peak (P<0.05).…	Y	VO2peak	L/min	3.58	SEM: 0.19	7	2.55	SEM: 0.11	7	3.85	SEM: 0.17	7	2.62	SEM: 0.08	7	7.9	SEM: 2	2.9	SEM: 1.5	7.5419	2.7451	Significant difference between men and women in the percent increase from pre- to posttraining, P<0.05.
																																												#DIV/0!	#DIV/0!
																																												#DIV/0!	#DIV/0!
																																												#DIV/0!	#DIV/0!
[truncated: 20 more columns]

## Sheet: Performance Outcomes
																		Intervention							OUTCOMES		META-ANALYSIS
Reference Details						Research Design						Population					Notes	Implementation							List of all outcomes of interest		Power measure 1
						Study Type	Intention to treat?	Treatment Groups and Worksites		Confounders		Age (Years)					Comments (incl. any significant differences between male and female groups at baseline if reported)	Exercise Dose - FITT description											Units	PRE						POST
Author	Year of Publication	Title	Journal	Includes male and female groups?	Incudes control groups?			Multiple INCLUDED Treatment Groups?	Which Treatment Group is This?	Did the study account for menstrual cycle?	Description	Male group Mean	Male group SD	Female Group Mean	Female group SD	Population type (i.e. trained or untrained; overweight; athletes etc.)		Exercise Type (mode)	HIIT or SIT?	Intervention Length	Frequency	Intensity	Time + session structure	Comments	Outcome	Method	Outcome	Method		MALES_Mean_PRE_or_∆	MALES_SD_PRE_or_SDdiff	MALES_n	FEMALES_Mean_PRE_or_∆	FEMALES_SD_PRE_or_SDdiff	FEMALES_n	MALES_Mean_POST_or_∆	MALES_SD_POST_or_SDdiff	MALES_n	FEMALES_Mean_POST_or_∆	FEMALES_SD_POST_or_SDdiff	FEMALES_n	P value (Treatment vs control)	Effect Size	MALES_%_change _if reported	MALES_SD of%_change _if reported	FEMALES_%_change _if reported	FEMALES_SD of%_change _if reported	MALES_%_change _calculated	FEMALES_%_change _calculated
				Y or N	Y or N	RCT for randomised controlled trial, NRCT for non-randomised controlled trials or QE for quasi-experimental (non-controlled); CO for cross-over	Were the outcomes analysed using an intention to treat analysis (use of baseline data in follow-ups for those who dropped out) Y or N.	Y (including multiple treatment groups or active comparisons) or N INCLUDE EACH GROUP ON A NEW ROW		Y or N	Details of how study accounted for menstrual cycle in research design, analysis or results if applicable							i.e. running versus cycling or other	High intensity interval training vs sprint or maximal intensity	How many weeks / months the active component lasted	How many sessions per week?	What intensity is the activity set at (if stated)	How long was each session?	Note anything important if applicable	(i.e. peak power output)	i.e. Wingate test	(i.e. peak power output)	i.e. Wingate test	W/kg
Astorino	2011 + 2012	Adaptations to high-intensity training are independent of gender	Eur J Appl Physiol	Y	Y	NRCT	N	N	Treatment			25.3	5.5	25.2	3.1	Recreationally active men and women			HIIT	6 non-consecutive sessions (= approx. 12 days)	min. 48 hours in between sessions				Peak power (W/kg) Mean power (W/kg) Minimum power (W/kg - not extracted) Fatigue index (%)	cycle Wingate test	Peak power	Wingate ergometer test (model 894e, Monark, Vansbro, Sweden).	W/kg	9.4	1.44	11	7.64	0.93	9	10.4	1.15	11	8.33	0.88	9	0.05 for both groups vs baseline						10.6383	9.03141
Astorino	2011 + 2012	Adaptations to high-intensity training are independent of gender	Eur J Appl Physiol	Y	Y	NRCT	N	N	Control			22.6	3.1	23	2.7	Recreationally active men and women	Control group includes 5 males and 4 females - data seperated for baseline characteristics but combined for outcomes.		NA	no intervention	x	x	x				Peak power	Wingate ergometer test (model 894e, Monark, Vansbro, Sweden).	W/kg			9 mixed controls	x	x	x			9 mixed controls	x	x	x							#DIV/0!	#VALUE!
Bornath	2020	Physiological Responses to Increasing Battling Rope Weight During Two 3-Week High-Intensity Interval Training Programs	The Journal of Strength and Conditioning Research	Y	N	NCT	N	N	NA			23	2	23	1	Recreationally active adults		Battling ropes	HIIT/SIT?	6 weeks	3x per week	10 x 30-second “all-out” efforts using the battling rope, separated by 60 seconds of rest. Interchanged sets of double and alternating whip.			Upper-body VO2max (ml/kg/min) Shoulder flexion and extension Upper-body endurance Trunk muscular endurance Resting BLa HIIT session BLa, immediately post exercise HIIT session BLa, 5 minutes post exercise RPE at each interval	Incremental arm-cycle ergometer test with indirect calirometry; Isometric MVC, 3-second hold on a load cell; ACSM push-up test; Young Men’s Christian Association bent-knee sit-up test; 9th and 18th HIIT session measures																						#DIV/0!	#DIV/0!
Bornath	2020	Physiological Responses to Increasing Battling Rope Weight During Two 3-Week High-Intensity Interval Training Programs	The Journal of Strength and Conditioning Research						DATA EXTRACTED FROM FIGURE																																							#DIV/0!	#DIV/0!
Bostad	2021	Twelve weeks of sprint interval training increases peak cardiac output in previously untrained individuals	European Journal of Applied Physiology	Y	N	NCT	N	N	NA	N	States: Menstrual cycle phase was not specifically controlled in the present study, and approximately half of the female participants were taking oral contraceptives (4/9).	Mixed: 21	Mixed: 2	Not avail.	Not avail.	healthy untrained adults		Cycle ergo	SIT	12 weeks	weekly sessions were separated by ≥ 1 day.	2-min warm-up at 50 W, 3 × 20-s ‘all-out’ bouts against a resistance of 7.5% of body weight, interspersed with 2 min of unloaded cycling, and a 3-min cool-down at 50 W.	10 min		Wpeak (W; VO2max test) Mean power output (time trial) Time to test completion (time trial)	Incremental cycle ergometer test with indirect calirometry; 2 kJ/kg body weight cycle ergometer time trial.		Negligible data for extraction - mainly results of analyses.																				#DIV/0!	#DIV/0!
Cicioni-Kolsky	2013	Endurance and sprint benefits of high-intensity and supramaximal interval training	European Journal of Sport Science	Y	Y	RCT	N	Y	HIIT			20.8	3.8	18.4	1.3	Recreationally and moderately trained individuals involved in a variety of sports	INCLUDES A 3RD SESSION PER WEEK CONSISTING OF A 30MIN CONTINUOUS RUN BUT HIIT/SMIT STILL THE PRIMARY INTERVENTION; VO2max increased in both sexes (p < 0.05).	Running on a on a 200 m flat grass track	HIIT	6 weeks	2x per week	4x 4min running at 100% AV, separated by 4min passive recovery (standing or sitting still). Workload was increased every two weeks by adding an extra 4min bout, resulting in 6x 4min bouts in the final two weeks of the program.	Sessions commenced with a warm-up comprising a five-minute aerobic run at a self-selected pace, 5 min of stretching, and three runthroughs of 60 m each.	Progressive overload (Chandler & Brown, 2008) was applied to the two interval training groups by increasing the number of repetitions in a session across the training program. VO2max increased in both sexes (p < 0.05). RSA test: No gender effect was found (P=0.593, np2 =0.006). Groups were different (P<0.001, np2 =0.377) and post-hoc analysis showed that the change in scores for SMIT was larger t…	3000m time-trial 40m maximal sprint 640 m repeated sprint ability (RSA; sum of six sprints) test	3000m running time-trial on an asphalt course Maximal and repeated sprint tests undertaken on an indoor basketball court	3000m time-trial -HIIT	3000m running time-trial on an asphalt course	seconds	803	110	10	1113	83	9	744	55	10	1027	71	9							-7.34745	-7.72686
Cicioni-Kolsky	2013	Endurance and sprint benefits of high-intensity and supramaximal interval training	European Journal of Sport Science	Y	Y	RCT	N	Y	Supra-maximal interval training (SMIT)			20.2	3.1	18.6	1	Recreationally and moderately trained individuals involved in a variety of sports	INCLUDES A 3RD SESSION PER WEEK CONSISTING OF A 30MIN CONTINUOUS RUN BUT HIIT/SMIT STILL THE PRIMARY INTERVENTION; VO2max increased in both sexes (p < 0.05).	Running on a on a 200 m flat grass track	SMIT	6 weeks	2x per week	7x 30s sprints at 130% AV, with sprints separated by 150 s of passive recovery. Workload was increased each week by adding one extra sprint, resulting in 12x 30 s sprints in the final week of the program.	Sessions commenced with a warm-up comprising a five-minute aerobic run at a self-selected pace, 5 min of stretching, and three runthroughs of 60 m each.	Progressive overload (Chandler & Brown, 2008) was applied to the two interval training groups by increasing the number of repetitions in a session across the training program.			3000m time-trial -SMIT	3000m running time-trial on an asphalt course	seconds	800	67	6	1095	132	14	753	36	6	991	95	14							-5.875	-9.49772
Cicioni-Kolsky	2013	Endurance and sprint benefits of high-intensity and supramaximal interval training	European Journal of Sport Science	Y	Y	RCT	N	Y	Control			19.7	1.4	20.9	4.4	Recreationally and moderately trained individuals involved in a variety of sports	INCLUDES A 3RD SESSION PER WEEK CONSISTING OF A 30MIN CONTINUOUS RUN BUT HIIT/SMIT STILL THE PRIMARY INTERVENTION; VO2max increased in both sexes (p < 0.05).	N/A	Control	N/A	N/A	N/A	N/A				3000m time-trial -CONTROL	3000m running time-trial on an asphalt course	seconds	772	95	7	1151	124	9	770	85	7	1060	108	9							-0.259067	-7.90617
Dalzill	2014	Intensive lifestyle intervention improves cardiometabolic and exercise parameters in metabolically healthy obese and metabolically unhealthy obese individuals.	The Canadian journal of cardiology	Y	N	Quasi-experimental (no formal control); retrospective analysis of an intervention	N	Y*	Metabolically healthy obese	N	No mention	Mixed: 51.3	Mixed: 8.7	Not avail.	Not avail.	Metabolically healthy obese	*Paper includes data from metabolically unhealthy obese participant groups (excluded from review - not extracted here).	Cycle ergo	supervised HIIT	9 months	2-3 times per week	The targeted Borg rating of perceived exertion (RPE) was set at 15 during exercise sessions 15, 17.	34 minutes consiting of: 5 min-warm up at 50 Watts, two 10-minute sets of repeated bouts of 15 to 30 seconds at 80% of MAP interspersed by 15 to 30-second passive recovery periods, and a 5-min cool down at 50 watts. The two 10-min periods were separated by a 4-min passive recovery.	Subjects were also encouraged to perform 1 to 2 additional unsupervised MICET sessions per week, such as walking and/or cycling (45-minute duration, Borg scale level of 12-14) outside or inside the centre; Supervised exercise sessions where HIIT was undertaken also included 20 mins of resistance exercise (total of 60-minutes)	Lower limb muscle endurance (s) Abdominal muscle endurance (s)	Squat wall test Shrirado test	Lower limb muscle endurance (s)	Squat wall test	seconds	76	44	11	49	32	44	180	167	11	111	59	44							136.842	126.531
EsbjörnssonLiljedahl	1996	Different responses of skeletal muscle following sprint training in men and women	European Journal of Applied Physiology and Occupational Physiology	Y	Y	NRCT	N	N	SIT	N	No mention	26	(range 23-30)	25	(range 21-29)	Recreationally active students at a College for Sports and Recreation Instructors	Male control group appeared to be quite a lot more active at baseline compared to all other groups.	Cycle ergo	SIT	4 weeks	3x per week	The training intensity, expressed as the actual mean power output during training related to the average of the mean power output before and after training, was for the men 99(SD 3)%, 102(SD 3)%, 100(SD 2)%, and 100(SD 2)%, and for the women 98(SD 3)%, 101(SD 4)%, 102(SD 5)%, and 103(SD 2)%, for weeks 1, 2, 3 and 4 respectively. There was no signifcant difference between the sexes in relative tra…	Each training session consisted of three cycle sprints with maximal voluntary pedalling rate and an individual braking force set at 0.75 N/kg-1 body mass on a mechanically braked cycle ergometer (Cardionics, Bredang, Sweden) with 20-min rest between each sprint.	Included a control group but due to the low number of control participants the training and control groups were analysed separately.	Peak power (W) Mean power (W)	Wingate test	Peak power (W)	Wingate test (three tests performed - data from first test extracted)	Watts	933	101	6	646	93	10	946	95	6	682	76	10							1.39335	5.57276
EsbjörnssonLiljedahl	1996	Different responses of skeletal muscle following sprint training in men and women	European Journal of Applied Physiology and Occupational Physiology	Y	Y	NRCT	N	N	Control	N	No mention	24	(range 23-26)	24	(range 22-27)	Recreationally active students at a College for Sports and Recreation Instructors	Male control group appeared to be quite a lot more active at baseline compared to all other groups.	No intervention	N/A	N/A	N/A	N/A	N/A		Peak power (W) Mean power (W)	Wingate test	Peak power (W)	Wingate test	Watts	not stated	not stated	5	not stated	not stated	5	not stated	not stated	5	not stated	not stated	5							#VALUE!	#VALUE!
Fisher	2017	Sex differences and training adaptations in relation to the lactate threshold and endurance exercise performance	PhD thesis; The University of Queensland, Australia	Y	N	NCT	N	N	N/A	Y	Pg 235 indicates that VO2max was measured at baseline and post-intervention? Pg 243 States: Gas exchange data were unable to be collected due to technical problems unable to be rectified until after study completion.	29	6 (range 24-34)	30	5 (range 26-34)	Trained cyclists and triathletes	nil	cycle ergometer	HIIT	10 sessions total over approx. 5-9 weeks.	1-3 per week depending on participant availability	HIIT consisted of 10 x (90s at final power output: 60 s active recovery at 20-30 % final power output)	Each HIIT session was preceded by a pre-determined and individualised warm-up consisting of 2 min at each of 40% and 60% of the final power output attempted in the incremental test, regardless of the duration completed at this intensity. A self-selected cool-down was performed at the conclusion of each training session.	Results start from page 240 of the thesis	allometrically-scaled peak power output (W·kg0.32); Peak power output (W); LT2 power output (W); Bla at LT2 (All change data in figure format). relative peak power output (W·kg-1); incremental time to fatigue; 40km time trial (%change); 40km time trial power output (%change); correlations between incremetal test parameters and time trial performance.	Incremental cycle test with earlobe capillary blood sampling and 40km cycle time trial with fingertip capillary blood sampling pre- warm-up and at every 10 km						9			8													#DIV/0!	#DIV/0!
Hoffmann (SAME TRIAL AS THE FISHER THESIS)	2021	Comparison of training responses and performance adaptations in endurance-trained men and women performing high intensity interval training	Journal of Sports Sciences	Y	N	NCT	N	N	HIIT - incremental test measures			29	6.3	30	4.8	Trained to well-trained cyclists and triathletes, aged 18-40 years		Cycle ergo	HIIT	6 weeks	2x per week		Each HIIT session was preceded by a warm-up consisting of 2 min at each of 40% and 60% of each participant’s final power output attempted in the incremental test, and concluded with a selfselected cool-down. Each training session consisted of: 10 x (90s at final power output during the incremental test: 60 s active recovery at 20–30% final power output during the incremental test), and participan…	An incremental test was conducted after five HIIT sessions to adjust HIIT intensities as necessary and ensure progressive overload.	Absolute peak power output (W) Relative peak power output (W/kg-1 and W/kg-0.32) Incremental time to fatigue (min) LT2 power output LT2 BLa (mmol/L)	Maximal incremental cycle test with earlobe capillary blood sampled pre-warm-up and during the last 30s of each stage	Absolute peak power output	Maximal incremental cycle test with earlobe capillary blood sampled pre-warm-up and during the last 30s of each stage	W	336	95% CI: (316–355)	9	243	95% CI: (230–257)	8	341	95% CI: (325–356)	9	253	95% CI: (240–266)	8	HIIT effect p = 0.05; HIIT x sex effect, p = 0.52	HIIT ES = 0.23; HIIT x sex ES = 0.03					1.4881	4.11523
Hoffmann	2021	Comparison of training responses and performance adaptations in endurance-trained men and women performing high intensity interval training	Journal of Sports Sciences	Y	N	NCT	N	N	HIIT - time trial performance measures			29	6.3	30	4.8	Trained to well-trained cyclists and triathletes, aged 18-40 years		Cycle ergo	HIIT	6 weeks	2x per week		As above	As above	40km time trial time (min) 40km time trial power output (W)	40km cycle time trial on a cycle ergometer	40km time trial time	40km cycle time trial on a cycle ergometer	min	58.8	95% CI: (57.7–59.9)	9	66.8	95% CI: (64.7–69.0)	8	57.8	95% CI: (56.8–58.9)	9	65	95% CI: (63.2–66.9)	8	HIIT effect p <0.01; HIIT x sex effect, p = 0.10	HIIT ES = 0.71; HIIT x sex ES = 0.17					-1.70068	-2.69461
Gillen	2014	Three Minutes of All-Out Intermittent Exercise per Week Increases Skeletal Muscle Oxidative Capacity and Improves Cardiometabolic Health	PLoS One	Y	N	NCT	N	N	NA	N	States: Future research is needed, using designs which control for menstrual cycle phase and initial fitness level [35], to evaluate if sex-based differences exist in the skeletal muscle adaptive response low-volume SIT.	29	9	30	10	Overweight/obese but otherwise healthy men and women		Cycle ergo	SIT	6 weeks	18 supervised sessions over 6 weeks	3x 20 second "all-out" sprints against 5% bodyweight	10 min		Maximal workload (W); Relative PPO (W/kg FFM): Relative MPO (W/kg FFM)	Maximal cycle ergo test	Relative PPO (W/kg FFM)	Maximal cycle ergo test	W/kg FFM	11.3	4.1	7	10	0.6	7	12.2	3.6	7	11.8	1.1	7							7.9646	18
Hiam	2021	Osteocalcin and its forms respond similarly to exercise in males and females	Bone	Y	N	NCT	N	N	NA	N	States: females were specifically pre-menopausal and were excluded if they were using hormonal contraceptives. measured sex hormones and looked at the influence of these osteocalcin levels but does not appear to have accounted for menstrual cycle within the design of the exercise intervention itself.	31.2	8.2	34.8	7	Healthy males and healthy pre-menopausal females	There were no differences in age between males and females (Table 1). BMI was slightly higher and fitness slightly lower in females compared with males. Males had higher circulating levels of tOC, ucOC and cOC than females (p < 0.001). There were no differences in the ucOC ratio or cOC ratio between sexes.	Cycle ergo	HIIT	4 weeks	3x per week	Progressive number of (6-14x) 2-min intervals of effort calculated as power at lactate threshold (LT) + 40–70% of the difference Wpeak and power at LT. Efforts were interspersed with 1-min recovery periods at a power of 60 W	Not stated	Significant sex-based differences were present for relative VO2peak (p=0.02), Wpeak (p=0.01), and power at LT (p=0.07); however no sex x HIIT interactions were demonstrated for any of these outcomes (p=0.48, 0.65, and 0.41 respectively).	Peak Power Output (W/kg); Lactate Threshold (LT; W/kg)	Maximal cycle ergo test	Peak Power Output (W/kg)	Maximal cycle ergo test	W/kg	3.7	0.8	74	3.2	0.9	22	3.9	0.8	74	3.4	0.9	22							5.40541	6.25
Hirsch	2021	Metabolic effects of high‑intensity interval training and essential amino acids	European Journal of Applied Physiology	Y	Y	RCT	N	Y	HIIT	Y - kind-of	Women were eumenorrheic, determined as reporting consistent menstruation for the three months prior to enrollment, and confirmed not-pregnant by a urine pregnancy test.	36.67	5.96	36.8	5.59	Overweight and obese but otherwise healthy, non-smokers, who participated in less than 150 min per week of moderate exercise, less than two days per week of resistance training, and had not participated in HIIT in the previous 12 weeks.	Includes a HIIT + EAA supplement, control, and EAA groups not extracted.	Cycle ergo	HIIT	8 weeks	2x per week	90% peak power	5 min self-selected warm-up followed by one minute intervals at 90% peak power from GXT and one minute passive recovery. Week 1: 6x intervals, progressing by adding 1x set of intervals every week until reaching 10x intervals.	States: To maintain an appropriate individualized high-intensity workload, intensity (W) was increased as a result of a ride-to-fatigue test on the last set of each training session. If the individual was able to ride for 75 s or longer, workload was increased by 7% at the next session (based on unpublished pilot data); if the individual rode for < 75 s, the resistance was maintained for the next…	Ventilatory threshold (VT, L/min) RMR and RER also measured	Maximal cycle ergo test	Ventilatory threshold (VT, L/min)	Maximal cycle ergo test	L/min	Measured, data not presented. Sex x group x HIIT analysis performed.
Lepretre	2009	Impact of short-term aerobic interval training on maximal exercise in sedentary aged subjects	International Journal of Clinical Practice	Y	N	NCT	N	N	Max power, power at LT2 and Bla measures			64.6	3.7	65.5	5.4	Healthy older adults	No significant difference in age. Male subjects were taller (p < 0.001) and weighed more (p < 0.001) than females. Body mass (index?) was smaller in men than women (p < 0.001). Maximal VO2 and VE values obtained at the peak power were higher in older men compared with older women subjects (p < 0.05) (Table 2). VO2peak and VEpeak as % of age-predicted VO2peak and VEpeak values were not different b…	Cycle ergo	HIIT	9 weeks	2x per week	6x 4min at VT1 interspersed with 1min at VT2.	30 minutes		Maximal tolerated power (Watts); Power at VT2 (pVT2, Watts) Power (pVT2, % of MTP) Lactate (mmol 100 ml)1) At the same absolute intensity (MTP pre-) At the same relative intensity (MTP pre- vs. post-) Plus below VT1 measures	All by maximal cycle ergo test.	Maximal tolerated power	Maximal incremental cycle ergo test	Watts	180.3	30.1	16	92	18	19	206.9	29.6	16	111.3	19.1	19			15.7	Not stated	22.1	Not stated	14.7532	20.9783
Lepretre	2009	Impact of short-term aerobic interval training on maximal exercise in sedentary aged subjects	International Journal of Clinical Practice	Y	N	NCT	N	N	Same group. Power at LT1 measures			64.6	3.7	65.5	5.4	Healthy older adults	No significant difference in age. Male subjects were taller (p < 0.001) and weighed more (p < 0.001) than females. Body mass (index?) was smaller in men than women (p < 0.001). Absolute maximal tolerated power was higher in older men compared with older women (p < 0.001) and in percentage of the theoretical MTP values (100.8 ± 15.7% vs. 95.9 ± 14.2%, p < 0.001).	Cycle ergo	HIIT	9 weeks	2x per week	6x 4min at VT1 interspersed with 1min at VT2.	30 minutes		Power at VT1 (pVT1, Watts) Power (pVT1, % of MTP)	All by maximal cycle ergo test.	Power at VT1 (pVT1)	Maximal incremental cycle ergo test	Watts	100	22.7	16	51.8	11.2	19	127.2	24.1	16	67.6	14.2	19			29	Not stated	32.5	Not stated	27.2	30.5019
Lui	2021	The Effect of Eight-Week Sprint Interval Training on Aerobic Performance of Elite Badminton Players	International Journal of Environmental Research and Public Health	Y	ACTIVE CONTROL	RCT	N	N	SIT			20	1.3	20.5	1.4	Elite Badminton players		Cycle ergo	SIT	8 weeks	3x per week	5x 30sec all-out efforts against 0.0075/kg of bodyweight with 5 min recovery	Not stated		YO-YO IR2 intermittent recovery test; analysis of the increasing load gas metabolism; and lactate clearance rate test	YO-YO IR2 intermittent recovery test; Incremental treadmill test with indirect calorimetry	YO-YO IR2 intermittent recovery test, distance	YO-YO IR2 intermittent recovery test	metres																			#DIV/0!	#DIV/0!
Lui	2021	The Effect of Eight-Week Sprint Interval Training on Aerobic Performance of Elite Badminton Players	International Journal of Environmental Research and Public Health	Y	ACTIVE CONTROL	RCT	N	N	ACTIVE CONTROL (Traditional Training)			21.5	2.2	19.4	1.5	Elite Badminton players		Traditional training - running	Fartlek (HIIT)	8 weeks	?	Fartlek running at 65–79% Hrmax	40 min		YO-YO IR2 intermittent recovery test; analysis of the increasing load gas metabolism; and lactate clearance rate test	YO-YO IR2 intermittent recovery test; Incremental treadmill test with indirect calorimetry	YO-YO IR2 intermittent recovery test	YO-YO IR2 intermittent recovery test																				#DIV/0!	#DIV/0!
Marterer	2020	6-week High-intensity Interval Training (HIIT) of the Lower Extremities Improves VO2max of the Upper Extremities	International Journal of Sports Medicine	Y	N	NCT	N	N	Outcomes - LEGS			27	5	24	3	Healthy trained adults	Females are a bit younger - not sure if it is significant?	Cycle ergo	HIIT	6 weeks (total of 31 sessions)	3x per week for the first 3 weeks; 4x per week for the last 3 weeks	4x 4-min efforts at 85–95% of HRmax and 2-min recovery at 65–75% of Hrmax	Not stated specifically (equates to 29 min not including any cool-down).		Peak power output -legs (W) VO2-leg-AT (ml/min) VO2-leg-AT (ml/min/kg) PO-leg-AT (watts/kg) PO-leg-AT (watts) LAmax (maximal lactate)	Maximal incremental cycle ergo test with indirect calirometry. Earlobe capillary blood samples taken at the end of each stage to determine blood lactate concentration.																						#DIV/0!	#DIV/0!
Marterer	2020	6-week High-intensity Interval Training (HIIT) of the Lower Extremities Improves VO2max of the Upper Extremities	International Journal of Sports Medicine	Y	N	NCT	N	N	Outcomes - ARMS			27	5	24	3	Healthy trained adults	Females are a bit younger - not sure if it is significant?	Cycle ergo	HIIT	6 weeks (total of 31 sessions)	3x per week for the first 3 weeks; 4x per week for the last 3 weeks	4x 4-min efforts at 85–95% of HRmax and 2-min recovery at 65–75% of Hrmax	Not stated specifically (equates to 29 min not including any cool-down).		Peak power output -arms (W) VO2-arm-AT (ml/min) VO2-arm-AT (ml/min/kg) PO-arm-AT (watts/kg) PO-arm-AT (watts)	Graded hand crank ergometer test. Earlobe capillary blood samples taken at the end of each stage to determine blood lactate concentration.																						#DIV/0!	#DIV/0!
Mucci	2004	Evidence of exercise-induced O2 arterial desaturation in non-elite sportsmen and sportswomen following high-intensity interval-training	International Journal of Sports Medicine	Y	N	NCT	N	N	HIIT			18.4	0.7	18.5	0.7	Non-elite sportsmen and sportswomen	Age range potentially dips below 18 years but population described as men and women.	Running	SIT? Described as HIIT but is supra-maximal?	8 weeks	3x per week	Supra-maximal: Running speeds were set at around 140% of VO2max and up to 100% of 20m maximal running speed.	All sessions performed 5min warm-up at 60% speed at VO2max + 2x sets of the below with 5min of recovery between sets. Mon: 13x 5s at max velocity and 20s active recovery; Wed: 15x 10s at 140% of speed at VO2max with 10s active recovery; Fri: 6x 30s at 140% speed at VO2max with 45s active recovery+45s passive recovery between intervals.		Maximal running speed (Vmax); Speed at VO2max (vVO2max); Bla (mMoL) pre- and post-test. SaO2 via pulse oximetry (not extracted).	Field tests with photo cells. Fingertip blood samples.	Vmax	60m running speed field test with photo cells at every 20m. Vmax was the highest velocity measured over each 20m interval in 3 tests separated by 20 min recovery.	m/s	8.5	0.5	12	7.3	0.3	10	8.5	0.5	12	7.4	0.3	10							0	1.36986
Phillips	2017	A practical and time-efficient high-intensity interval training program modifies cardio-metabolic risk factors in adults with risk factors for type II diabetes	Frontiers in Endocrinology	y	Y	NRCT	N	Y	7 by 1 HIIT			Pooled: 37	Pooled: 10	total n=72	total n=62		MALE AND FEMALE DATA IS ONLY PRESENTED AS %CHANGE FOR TRAINING GROUP AND IN FIGURE FORMAT ONLY	Cycle ergo	Supervised HIIT	6 weeks	3x per week	Warm-up at 50 W. Work intervals at 100% of the work at VO2max.	Sessions began with a 2-min warm-up at 50 W followed by seven sets of 1 min cycling at 100% of the work required to elicit VO2max (Corival or Excalibur Sport, Lode, Groningen, the Netherlands) with 1 min recovery between bouts. For 1 h before, during, and for 1 h after each training session.	7 by 1 HIIT	Maximum power output, Wmax (W)	Incremental cycle ergo test	Maximum power output, Wmax (W)	Incremental cycle ergo test	Watts	Pooled: 189	Pooled: 50					Pooled: 199	Pooled: 51											#VALUE!	#DIV/0!
Phillips	2017	A practical and time-efficient high-intensity interval training program modifies cardio-metabolic risk factors in adults with risk factors for type II diabetes	Frontiers in Endocrinology	y	Y	NRCT	N	Y	5 by 1 HIIT			Pooled: 36	Pooled: 9	total n=72	total n=62	Sedentary overweight and obese but otherwise healthy adults	MALE AND FEMALE DATA IS ONLY PRESENTED AS %CHANGE FOR TRAINING GROUP AND IN FIGURE FORMAT ONLY	Cycle ergo	Supervised HIIT	6 weeks	3x per week	Work-load was determined in session 1 of week 1, where participants were asked to perform a 2-min warm-up at 50 W followed by 1-min bouts of exercise with 90 s recovery. Exercise started at 85% of the work required to elicit VO2max (Wmax), and increased by 10% (e.g., 95, 105%, etc.) until the participant was unable to complete a full 1-min bout. Intensity for the last bout participants could comp…	All sessions began with a 2-min warm-up at 50 W followed by five sets of 1 min high-intensity cycling work with 90 s recovery between sets with the exception of week 1 where three sets per session were performed in sessions 2 and 3.	5 by 1 HIIT	Maximum power output, Wmax (W)	Incremental cycle ergo test	Maximum power output, Wmax (W)	Incremental cycle ergo test	Watts	Pooled: 198	Pooled: 48					Pooled: 226	Pooled: 53											#VALUE!	#DIV/0!
Phillips	2017	A practical and time-efficient high-intensity interval training program modifies cardio-metabolic risk factors in adults with risk factors for type II diabetes	Frontiers in Endocrinology	y	Y	NRCT	N	Y	Control			Pooled: 31	Pooled: 11	total n=72	total n=62	Sedentary overweight and obese but otherwise healthy adults	MALE AND FEMALE DATA IS ONLY PRESENTED AS %CHANGE FOR TRAINING GROUP AND IN FIGURE FORMAT ONLY	No intervention	N/A	N/A	N/A	N/A	N/A	Control	Maximum power output, Wmax (W)	Incremental cycle ergo test	Maximum power output, Wmax (W)	Incremental cycle ergo test	Watts	N/A	N/A					N/A	N/A											#VALUE!	#DIV/0!
Scalzo	2014	Greater muscle protein synthesis and mitochondrial biogenesis in males compared with females during sprint interval training	The FASEB Journal (Journal of the Federation of American Societies for Eperimental Biology)	Y	N	NCT	N	N	SIT			22	SEM: 1	23	SEM: 1	Healthy recreationally active adults		Cycle ergo	SIT	3 weeks	9 sessions over 3 weeks, each session was separated by 1–2 d.	Each session consisted of 4 and 8 bouts of 30 s of maximum effort against a resistance equal to 7.5% of the participant’s body mass, separated by 4 min of active recovery.	Sessions 1 and 9 consisted of four 30 s bouts, to allow for comparisons to be made between the sessions. The mean power for each sprint was recorded.		Relative mean power (W/kg) Time to cycle 40 km (min)	The mean power from sprints during sessions 1 and 9 40 km time trial on a stationary cycle ergometer	Relative mean power	The mean power from sprints during sessions 1 and 9	W/kg	NOT PRESENTED AS MALE AND FEMALE DATA																		#VALUE!	#DIV/0!
Schmitz	2020	Sex Differences in High-Intensity Interval Training–Are HIIT Protocols Interchangeable Between Females and Males?	Frontiers in Physiology	Y	N	RCT	N	Y	4 × 30:30	N	States: We also did not control the menstrual cycle of our female participants or oral contraceptive cycle phase and estrogen levels. This might be of importance as some studies on repeated short-term high-effort/all-out performance have suggested improved recovery during exercise and enhanced blood lactate removal from the working muscle as well as increased O2 uptake during recovery during the …	22.1	1.8	23.1	1.4	young healthy moderately trained female and male University (Physical Education) students		Running on a 200 m indoor running track	SIT	4 weeks	2x per week	4 × 30 s sprints (all-out) at maximum speed with 30 s of active recovery periods between bouts	Participants started with a pre-warm-up (3 × 150 s = 7.5 min of light jogging ≤ 8.0 km h−1, time-matched to group 1), followed by an athletic warm-up (5 min) and 4 × 30 s sprints (all-out) at maximum speed with 30 s of active recovery periods between bouts (total of three recovery periods).		Maximal speed (km/h) Speed at lactate threshold (km/h) Maximal BLa (mmol/L)	Incremental continuous running test (ICRT) on an indoor synthetic 200m running track	Maximal speed (km/h)	Incremental continuous running test (ICRT) on an indoor synthetic 200m running track with blood sampling at rest and immediately post-exercise	km/h	17.41	0.56	7	14.67	1.14	14													-100	-100
Schmitz	2020	Sex Differences in High-Intensity Interval Training–Are HIIT Protocols Interchangeable Between Females and Males?	Frontiers in Physiology	Y	N	RCT	N	Y	4 × 30:180	N	as above	23.6	1.3	23.4	4.4	young healthy moderately trained female and male University (Physical Education) students	Bit more variance in female group for this intervention group but otherwise nil.	Running on a 200 m indoor running track	SIT	4 weeks	2x per week	4 × 30 s sprints (all-out) at maximum speed with 180 s of active recovery periods (light jogging ≤ 8.0 km h−1) between bouts	Participants started with an athletic warm-up (5 min) followed by 4 × 30 s sprints (all-out) at maximum speed with 180 s of active recovery periods (light jogging ≤ 8.0 km h−1) between bouts (total of three recovery periods).		Maximal speed (km/h) Speed at lactate threshold (km/h) Maximal BLa (mmol/L)	Incremental continuous running test (ICRT) on an indoor synthetic 200m running track	Maximal speed (km/h)	Incremental continuous running test (ICRT) on an indoor synthetic 200m running track with blood sampling at rest and immediately post-exercise	km/h	17.4	0.9	5	14.4	0.97	12													-100	-100
Schmitz	2019	Progressive high-intensity interval training (HIIT) is not superior to unmodified non-progressive HIIT in an uncontrolled setting	The Journal of Sports Medicine and Physical Fitness	Y	N	NCT	N	Y	unmodified 4x 30s SIT (HIIT)	N	No mention	Pooled: 22.0	pooled: 1.6		n=17 (10 females 7 males)	Moderately trained university students (physical education)	No separate male female data for baseline characteristics	Running	SIT (but paper refers to it as HIIT)	4 weeks	3 x per week separated by at least one day or recovery	Maximal speed (all out) for work intervals; recovery active but no intensity specified.	HIIT, four runs at maximal speed (all out) with 30s active recovery (total 48 runs). Sessions were unsupervised (uncontrolled) and adherence was monitored through training diaries (self-report).	Exclusion criteria included missing follow-up maximal performance exercise test	Maximal speed (m/s); Speed at LT (m/s);	Standardised incremental running test	Maximal speed (m/s)	Standardised incremental running test	m/s	All measures pooled, only sex x HIIT analysis useful and only speed at LT presented for that.																		#VALUE!	#DIV/0!
Schmitz	2019	Progressive high-intensity interval training (HIIT) is not superior to unmodified non-progressive HIIT in an uncontrolled setting	The Journal of Sports Medicine and Physical Fitness	Y	N	NCT	N	Y	progressive 4-7x 30s SIT (proHIIT)	N	No mention	Pooled: 21.1	pooled: 1.8		n=17 (9 females 8 males)	Moderately trained university students (physical education)		Running	SIT (but paper refers to it as HIIT)	4 weeks	3 x per week separated by at least one day or recovery	Maximal speed (all out) for work intervals; recovery active but no intensity specified.	4 runs at maximal speed (all-out) with 30s active recovery with one extra repetition every week (up to seven runs for a total of 66 runs). Sessions were unsupervised (uncontrolled) and adherence was monitored through training diaries (self-report).	Exclusion criteria included missing follow-up maximal performance exercise test	Maximal speed (m/s); Speed at LT (m/s);	Standardised incremental running test	Maximal speed (m/s)	Standardised incremental running test	m/s	As above																		#VALUE!	#DIV/0!
Schubert	2017a	Impact of 4 weeks of interval training on resting metabolic rate, fitness, and health-related outcomes	Applied Physiology, Nutrition & Metabolism	PLoS One	Y	Quasi-randomized control trial (self-selected control group)	N	Y	Control	Y	States: Women were tested in the same phase of the menstrual cycle before and after completion of the study; this was determined through self-report.	28.8	7.6	Not avail.	Not avail.	Moderately active (>120 min.week of PA), healthy men and women	As above	No intervention	Control	4 weeks	N/A	N/A	N/A	As above	Peak power output (W)	Maximal cycle ergo test - CON	Peak power output (W)	Maximal cycle ergo test	Watts	286.67	115.47	3	183.33	11.55	3	286.67	115.47	3	190	0	3							0	3.63825
Schubert	2017b	Energy compensation after sprint- and high-intensity interval training	PLoS One	PLoS One	N	Secondary analysis of experimental group data from the Schubert 2017a paper.	N	Y	HIIT	Y	States: Women were tested in the same phase of the menstrual cycle before and after completion of the study; this was determined through self-report.	As above				Moderately active (>120 min.week of PA), healthy men and women	As above	Cycle ergo	HIIT	4 weeks	3x per week	Weeks 1 + 2 - 6x repeats of 1-min repeats at 90% peak power output (PPO) with 1-min recoveries at 10% PPO; Weeks 3 + 4 - 8x repeats.	16-20 min		Peak power output (W)	Maximal cycle ergo test - HIIT	Peak power output (W)	Maximal cycle ergo test	Watts	254	44.5	5	152.86	29.28	7	270	40	5	172.86	35.46	7							6.29921	13.0839
Schubert	2017b	Energy compensation after sprint- and high-intensity interval training	PLoS One	PLoS One	N	Secondary analysis of experimental group data from the Schubert 2017a paper.	N	Y	SIT	Y	States: Women were tested in the same phase of the menstrual cycle before and after completion of the study; this was determined through self-report.	As above				Moderately active (>120 min.week of PA), healthy men and women	As above	Cycle ergo - Wingate	SIT	4 weeks	3x per week	Week 1 - 3x 20-s “all-out” sprints at 5% of baseline BM + 2-min recoveries; Increased to 4x repeats in week 2 + 5x repeats in weeks 3 + 4.	10-15 min		Peak power output (W)	Maximal cycle ergo test - SIT	Peak power output (W)	Maximal cycle ergo test	Watts	252	26.8	5	181.43	32.37	7	268	26.8	5	207.14	42.31	7							6.34921	14.1708
Schubert	2017b	Energy compensation after sprint- and high-intensity interval training	PLoS One	PLoS One	N	Secondary analysis of experimental group data from the Schubert 2017a paper.	N	Y	Combined	Y	States: Women were tested in the same phase of the menstrual cycle before and after completion of the study; this was determined through self-report.	As above				Moderately active (>120 min.week of PA), healthy men and women	As above	Cycle ergo	Combined	4 weeks	3x per week	Combined HIIT + SIT participants as outlined above.	10-20 min		Peak power output (W)	Maximal cycle ergo test - COMB	Peak power output (W)	Maximal cycle ergo test	Watts	253	33.35	10	167.34	33.15	14	269	30.71	10	190	41.51	14							6.32411	13.5413
Støren	2017	The Effect of Age on the V˙O2max Response to High-Intensity Interval Training	Medicine & Science in Sports and Medicine	Y	N	NCT	N	N	N/A	N	No mention	Pooled: 48.6	Pooled: 18.2			Healthy male and female volunteers. The participants were matched for pretest V˙O2max relative to age mean V˙O2max (22) to represent what is observed in the population and typically meant that they engaged in weekly activities with low to moderate aerobic intensity from 0 to 2 h/wk.		Treadmill (inclination ≥5%) or cycle ergo (60–80 rpm)	HIIT	8 weeks	3x per week	The training sessions started with a 10min warm-up and ended with a 5min cooldown at an intensity corresponding to 70% of HRmax. After the warm-up, the participants performed 4 x 4 min work intervals of HIIT with an intensity corresponding to 90%–95% of HRmax. The intensive work periods were separated by 3-min active recovery periods at 70% of HRmax. The absolute intensity was thus adjusted throu…	The training sessions started with a 10min warm-up and ended with a 5min cooldown at an intensity corresponding to 70% of HRmax. After the warm-up, the participants performed 4 x 4 min work intervals of HIIT with an intensity corresponding to 90%–95% of HRmax. The intensive work periods were separated by 3-min active recovery periods at 70% of HRmax. The absolute intensity was thus adjusted throu…	As for the different age groups, there were no differences in the HIIT responses between males and females. When combining all the age cohorts the males exhibited a V˙O2max improvement of 0.35 +/- 0.22 L/min (P<0.001), which represented a 10.8% +/- 8.1% increase. The females improved V˙O2max by 0.29 +/- 0.20 L/min, which represented a 13.8% +/- 10.0% increase. Expressed relative to body weight, t…	Work performance (W)	VO2max - Incremental cycle ergometer test with indirect calorimetry	Work performance (W)	VO2max - Incremental cycle ergometer test with indirect calorimetry	Watts																			#DIV/0!	#DIV/0!
Weber	2002	Increases in maximal accumulated oxygen deficit after high-intensity interval training are not gender dependent	Journal of Applied Physiology	Y	N	NCT	N	N	N/A	Y	States: It is important to control for the potential effect of menstrual cycle status on exercise performance (27), and it has been demonstrated previously that the peak power output obtained during sprint cycling may be lower during the luteal phase compared with the follicular phase (17). Refs might be useful.	23.7	1.6	22.7	2.6	Untrained male and female subjects		Cycle ergo	HIIT	8 weeks	3 x per week	The intensity of training began at 82.5% of the power output used in the maximal accumulated oxygen deficit (MAOD) tests for each subject and was increased by 2.5% of the initial work rate every week. Each subject was training at an intensity equal to 100% of the power output used in the MAOD test by week 8 of training.	The training sessions consisted of three, 2-min constant-load cycling intervals performed at 70 rpm. Recovery between intervals was set at 6 min. All training parameters (recovery time, number of intervals, and cadence) except cycling intensity were kept constant throughout the 8-wk training period.	Absolute VO2peak was significantly higher in males compared to females at pre- and post-testing. Both VO2peak and peak power output increased significantly post-HIIT compared to baseline in males (p<0.01 for both outcomes); however, only peak power output increased significantly for females (p<0.01) and a significant sex difference in percent change was demonstrated for absolute VO2peak (P<0.05).…	Peak power output (W) BLa 3min post-exercise (mmol/L; baseline only)	Incremental cycle ergometer test with indirect calorimetry Cycle ergo test with earlobe capillary blood sampling	Peak power output (W)	Incremental cycle ergometer test with indirect calorimetry		379	SEM: 19	7	269	SEM: 13	7	419	SEM: 23	7	298	SEM: 15	7			10.7	SEM: 2	11.2	SEM: 1.1	10.5541	10.7807
																																																#DIV/0!	#DIV/0!
																																																#DIV/0!	#DIV/0!
																																																#DIV/0!	#DIV/0!
																																																#DIV/0!	#DIV/0!
																																																#DIV/0!	#DIV/0!
																																																#DIV/0!	#DIV/0!
																																																#DIV/0!	#DIV/0!
																																																#DIV/0!	#DIV/0!
																																																#DIV/0!	#DIV/0!
																																																#DIV/0!	#DIV/0!
																																																#DIV/0!	#DIV/0!
																																																#DIV/0!	#DIV/0!
																																																#DIV/0!	#DIV/0!
[truncated: 73 more columns]

## Sheet: Figures
Data Extraction from figures, extracted using WebDigitzer software
Bornath 2020
Datapoint	Mean	Mean + SD	SD
Males, baseline	36.3986	39.1259	2.72727
Males, 3 weeks	39.8601	42.6923	2.83217
Males, 6 weeks	43.7413	46.3636	2.62238
Females, baseline	30.9441	33.7762	2.83217
Females, 3 weeks	34.3007	37.028	2.72727
Females, 6 weeks	38.7063	41.1189	2.41259
Bostad 2021
Datapoint	Mean	Mean + SD	SD
Females, baseline	2.15217	2.57143	0.419255
Females, 2 weeks	2.26398	2.7764	0.512422
Females, 6 weeks	2.33851	2.85093	0.512422
Females, 12 weeks	2.48758	3.0559	0.568323
Males, baseline	3.40994	4.20186	0.791925
Males, 2 weeks	3.69876	4.53727	0.838509
Males, 6 weeks	4.03416	4.93789	0.903727
Males, 12 weeks	4.20186	4.95652	0.754658
Bostad 2021 - change data (pooled male and female)
Participant datapoint	change (L/min)				Pooled VO2max (L/min)	Mean	SD
1	0.620582				Baseline	2.63	0.78
2	0.327443				12 weeks	3.18	1.1
3	0.489605
4	0.162162
5	0.318087
6	0.212058
7	0.0904366
8	0.112266
9	0.7079
10	0.795218
11	0.795218
12	0.7079
13	0.654886
14	0.536383
15	1.38773
Mean change	0.527859
SD change	0.343837
Gillen 2014
Datapoint	Mean	Mean + SD	SD
Males, baseline	30.8784	35.0845	4.20608
Males, post	34.4257	38.5304	4.10473
Females, baseline	27.4831	31.2838	3.80068
Females, post	30.777	35.2872	4.51014
Molina Hidalgo 2020
Relative VO2max
Datapoint	Mean	Mean + SD	SD
0.0 alc, Females baseline	37.7273				SDs not represented in graphs - unable to extract.
0.0 alc, Females post	43.4091				Baseline SDs imputed for meta-analysis
Water, Females baseline	35.1515
Water, Females post	38.1818
Control, Females baseline	37.5
Control, Females post	37.5758
0.0 alc, Males baseline	38.6364
0.0 alc, Males post	44.1667
Water, Males baseline	37.1212
Water, Males post	43.1818
Control, Males baseline	44.9242
Control, Males post	46.2121
Absolute VO2max
Datapoint	Mean	Mean + SD	SD	n
0.0 alc, Females baseline	2213.41		317	7	SDs not represented in graphs - unable to extract.
0.0 alc, Females post	2573.17			7
Water, Females baseline	2170.73		83	7
Water, Females post	2414.63			7
Control, Females baseline	2140.24		297	7
Control, Females post	2121.95			7
0.0 alc, Males baseline	3152.44		587	8
0.0 alc, Males post	3621.95			8
Water, Males baseline	2695.12		296	9
Water, Males post	3189.02			9
Control, Males baseline	3097.56		515	7
Control, Males post	3207.32			7
Change data - Relative VO2max
Datapoint	Mean diff	Mean+SD diff	SD diff
0.0 alc, females change	5.67376	6.34752	0.673759
Water, females change	3.15603	4.04255	0.886525
Control, females change	-0.177305	-1.06383	-0.886525
0.0 alc, males change	5.74468	7.65957	1.91489
Water, males change	6.2766	7.55319	1.2766
Control, males change	1.31206	3.51064	2.19858
Change data - Absolute VO2max
Datapoint	Mean diff	Mean+SD diff	SD diff
0.0 alc, females change	366.857	404.571	37.7143
Water, females change	260.571	325.714	65.1429
Control, females change	-20.5714	-65.1429	-44.5714
0.0 alc, males change	470.588	625.21	154.622
Water, males change	490.756	598.319	107.563
Control, males change	121.008	292.437	171.429
Scalzo 2014
VO2max (ml/kg/min)
Datapoint	Mean	Mean + SE	SE	SD (converted in RevMan calculator)
Males, baseline	43.4804	45.4412	1.96078	6.5006
Males, post	44.951	47.1078	2.15686	7.1639
Females, baseline	39.5588	41.7647	2.20588	6.9886
Females, post	42.549	43.7745	1.22549	3.8896
40km time trial (min)
Datapoint	Mean	Mean + SE	SE	SD (converted in RevMan calculator)
Males, week 0	82.8571	87.0899	4.2328	14.0293
Males, week 4	77.5661	79.4709	1.90476	6.3016
Females, week 0	93.8624	97.2487	3.38624	10.7201
Females, week 4	93.2275	96.4021	3.1746	10.0244
Marterer (2020) - change data, total group pooled males and females
	Mean	Mean + SD	SD
Change (%) VO2max - legs	9.16667	15.7812	6.61458
Change (%) PPO - legs	5.73684	13.2632	7.52632
Change (%) VO2max - arms	5.42797	13.8831	8.45511
Change (%) PPO - arms	4.64509	19.1545	14.5094
Metcalfe 2016- individual change data
Females (n = 18)					Males (n = 17 - only 16 on figure?)
Participant datapoint	change (%)				Participant datapoint	change (%)
1	0.524017				1	-3.49345
2	1.04803				2	-1.39738
3	2.44541				3	0
4	2.79476				4	1.04803
5	4.19214				5	5.24017
6	4.36681				6	2.62009
7	6.28821				7	10.131
8	7.16157				8	10.8297
9	7.68559				9	6.9869
10	8.73362				10	15.0218
11	11.179				11	15.0218
12	13.2751				12	15.1965
13	11.179				13	19.214
14	11.7031				14	24.1048
15	15.3712				15	25.1528
16	17.1179				16	28.6463
17	16.9432				Mean diff	10.8952
18	34.2358				SD diff	10.0159
Mean diff	9.79136
SD diff	8.05824
Phillips et al. 2017
	Mean %change	Mean + SD	SD %change
Males	10.9958	12.0763	1.08051
Females	8.89831	9.91525	1.01695
Schmitz 2020 - Maximal BLa
4x 30:30	Mean	Mean + SEM	SEM
females - baseline	13.6943	14.2038	0.509554	(+)
males - baseline	12.1911	11.1465	-1.04459	(-)
females - post	15.8854	15.3758	-0.509554	(-)
males - post	15.0701	14.3312	-0.738854	(-)
4x 30:180	Mean	Mean + SEM	SEM
females - baseline	12.5478	11.8344	-0.713376	(-)
males - baseline	16.7006	17.6688	0.968153	(+)
females - post	16.1146	16.7516	0.636943	(+)
males - post	15.4013	16.5478	1.1465	(+)
Hirsch 2021 - VO2max
4x 30:30	Mean	Mean + SEM	SEM	n	Calc'd SD
females - baseline	25.81	27.51	1.7	10	5.38
males - baseline	31.8	33.55	1.75	9	5.25	Individual data provided by author - more accurate
females - 4 weeks	27.08
males - 4 weeks	33.69
females - 8 weeks	29.96
males - 8 weeks	37.51
Pooled male + female values	Mean	SD	n
baseline	28.6474	6.0118	19

## Sheet: From individual data
Schubert 2017 a and b, Males - SIT
	Group (1 = SIT, 2 = HIIT, 3 = Con)	Sex (1 = M, 2 = F)	VO2pre	VO2post	VO2 Delta	VO2 %change	PPOpre	PPOpost	PPO Delta	PPO %change
Count (n)	5	Mean	37.484	39.124	1.64	3.84961	252	268	16	6.45188
		SD	7.9655	9.3888	2.76875	7.41904	22.8035	22.8035	8.94427	3.67924
Schubert 2017 a and b, Females - SIT
	Group (1 = SIT, 2 = HIIT, 3 = Con)	Sex (1 = M, 2 = F)	VO2pre	VO2post	VO2 Delta	VO2 %change	PPOpre	PPOpost	PPO Delta	PPO %change
Count (n)	7	Mean	28.611	30.5043	1.89329	6.66185	181.429	207.143	25.7143	13.9736
		SD	3.38275	3.59531	1.25287	4.42764	32.3669	42.314	19.0238	10.9106
Schubert 2017 a and b, Males - HIIT
	Group (1 = SIT, 2 = HIIT, 3 = Con)	Sex (1 = M, 2 = F)	VO2pre	VO2post	VO2 Delta	VO2 %change	PPOpre	PPOpost	PPO Delta	PPO %change
Count (n)	5	Mean	36.73	38.654	1.924	5.79321	254	270	16	6.98913
		SD	9.4249	9.09618	2.0649	5.5144	44.4972	40	16.7332	8.22249
Schubert 2017 a and b, Females - HIIT
	Group (1 = SIT, 2 = HIIT, 3 = Con)	Sex (1 = M, 2 = F)	VO2pre	VO2post	VO2 Delta	VO2 %change	PPOpre	PPOpost	PPO Delta	PPO %change
Count (n)	7	Mean	27.5089	29.3243	1.81543	6.80781	152.857	172.857	20	13.3025
		SD	7.40994	7.89603	1.45763	4.88946	29.277	35.4562	16.3299	11.0713
Schubert 2017 a and b, Males - Combined HIIT and SIT
	Group (1 = SIT, 2 = HIIT, 3 = Con)	Sex (1 = M, 2 = F)	VO2pre	VO2post	VO2 Delta	VO2 %change	PPOpre	PPOpost	PPO Delta	PPO %change
Count (n)	10	Mean	37.107	38.889	1.782	4.82141	253	269	16	6.72051
		SD	8.23632	8.71852	2.30749	6.2472	33.35	30.7137	12.6491	6.01208
Schubert 2017 a and b, Females - Combined HIIT and SIT
	Group (1 = SIT, 2 = HIIT, 3 = Con)	Sex (1 = M, 2 = F)	VO2pre	VO2post	VO2 Delta	VO2 %change	PPOpre	PPOpost	PPO Delta	PPO %change
Count (n)	14	Mean	28.0599	29.9143	1.85436	6.73483	167.143	190	22.8571	13.638
		SD	5.56329	5.92592	1.30642	4.48193	33.1497	41.51	17.2888	10.5658
Hirsch 2021 data
HIIT	Baseline (N=19)		4wk (N=19)		8wk (N=19)
	Male (N=9)	Female (N=10)	Male (N=9)	Female (N=10)	Male (N=9)	Female (N=10)
VO2 (ml/kg/min)	29.98 ± 4.65	26.25 ± 7.19	32.03 ± 3.89	26.12 ± 6.52	35.83 ± 4.74	30.47 ± 8.46
	Baseline	4weeks	8weeks	Δ 0-4wks	Δ 4-8wks	Δ 0-8wks	%diff 0-4wks	%diff 4-8wks	%diff 0-8wks
Males	29.98	32.03	35.83	2.05	3.8	5.85	6.83789	12.6751	19.513
Females	26.25	26.12	30.47	-0.13	4.35	4.22	-0.495238	16.5714	16.0762
Scalzo 2014, fatigue
Table 2: sprint mean power outputs from sessions 1 and 9 (n = 11 males; n = 10 females)
Sprint	Males mean	Males SD	Females mean	Females SD
Session 1
1	644	30	445	25
2	599	25	423	19
3	518	17	404	21
4	449	50	385	20
MPO, % retained	69.7205		86.5169
MPO, % lost	30.2795		13.4831
Session 2
1	657	27	455	23
2	545	30	435	21
3	560	16	419	19
4	548	18	405	18
MPO, % retained	83.4094		89.011
MPO, % lost	16.5906		10.989
% increase in MPO in sprint 1, session 1 to 9	2.01863		2.24719

## Sheet: Correlation coefficients
Reference	calculated correlation coefficient - VO2max					Comments
Males	Males	Females
Astorino (2012)	0.669	0.478
Hirsch (2021), pooled	0.93	0.93
Schubert (2017a)	0.858	0.882
Molina-Hidalgo (2020) 1	0.809	0.916
Molina-Hidalgo (2020) 2	0.893	0.911
Marterer (2020), pooled	0.824	0.824
Metcalfe (2016)	0.789	0.722
Mucci (2004)	0.67	0.661
Mean	0.80525	0.7905				These ccs used in final analyses
SD	0.0952677	0.159617
Molina-Hidalgo (2020) 1	0.809	0.916
Molina-Hidalgo (2020) 2	0.893	0.911
Mean	0.851	0.9135				These ccs used in final analyses
Reference	calculated correlation coefficient - PPO incremental (Watts)					Comments
	Males	Females
Fisher (2017)	0.718	0.842
Marterer (2020), pooled	0.904	0.904
Schubert (2017a)	0.81	0.739
Weber (2002)	0.801	0.886
Mean	0.80825	0.84275
SD	0.0760893	0.073907
Reference	calculated correlation coefficient - rel PPO incremental (W/kg-1)					Comments
	Males	Females
Fisher (2017)	0.774	0.92
Reference	calculated correlation coefficient - PO at LT2 (Watts)					Comments
	Males	Females
Fisher (2017)	0.512	0.713
Schmitz 2019, pooled HIIT	0.295	0.295
Schmitz 2019, pooled proHIIT	0.596	0.596
Mean	0.467667	0.534667
SD	0.15532	0.215644
Schmitz 2019, pooled HIIT	0.295	0.295
Schmitz 2019, pooled proHIIT	0.596	0.596
Mean	0.4455	0.4455
Reference	calculated correlation coefficient - VO2max (arms)					Comments
Males	Males	Females
Marterer (2020), pooled	0.828	0.828
Reference	calculated correlation coefficient - VO2max (relative)					Comments
Males	Males	Females
Astorino (2012)	0.669	0.478
Bratland-Sanda (2020)	0.72	0.952
Schubert (2017a)	0.858	0.882
Molina-Hidalgo (2020) 1	0.809	0.916
Molina-Hidalgo (2020) 2	0.893	0.911
Marterer (2020), pooled	0.824	0.824
Metcalfe (2016)	0.789	0.722
Mucci (2004)	0.67	0.661
Mean	0.779	0.79325
SD	0.0842818	0.162527
Molina-Hidalgo (2020) 1	0.809	0.916
Molina-Hidalgo (2020) 2	0.893	0.911
Mean	0.851	0.9135
Reference	calculated correlation coefficient - VO2max (absolute)					Comments
Males	Males	Females
Bagley 2016	no change data
Bostad 2021
Marterer 2020
Metcalfe 2016
Molina Hidalgo 2020
Weber 2002

## Sheet: Participants all studies
Reference Details								Population
						Treatment Groups and Worksites		Age (Years)							Units
Author	Year of Publication	Title	Journal	Includes male and female groups?	Incudes control groups?	Multiple INCLUDED Treatment Groups?	Which Treatment Group is This?	Male group Mean	Male group SD	Female Group Mean	Female group SD	Pooled mean	Pooled SD	Population type (i.e. trained or untrained; overweight; athletes etc.)		MALES_n	FEMALES_n	POOLED_n
				Y or N	Y or N	Y (including multiple treatment groups or active comparisons) or N INCLUDE EACH GROUP ON A NEW ROW									ml.kg-1.min-1
Astorino	2011 + 2012	Adaptations to high-intensity training are independent of gender	Eur J Appl Physiol	Y	Y	N	Treatment	25.3	5.5	25.2	3.1	xxx	xxx	Recreationally active men and women		11	9	20
Bagley	2016	Sex differences in the effects of 12 weeks sprint interval training on body fat mass and the rates of fatty acid oxidation and VO2max during exercise	BMJ Open Sport and Exercise	Y	N	N	NA	38	2.7	41	3.2	xxx	xxx	Unhealthy subjects, or those involved in competitive sports or cycled for more than 15 min/day for ≥3 days/week were excluded		24	17	41
Bornath	2020	Physiological Responses to Increasing Battling Rope Weight During Two 3-Week High-Intensity Interval Training Programs	The Journal of Strength and Conditioning Research	Y	N	N	NA	23	2	23	1	xxx	xxx	Recreationally active adults		18	15	33
Bostad	2021	Twelve weeks of sprint interval training increases peak cardiac output in previously untrained individuals	European Journal of Applied Physiology	Y	N	N	NA	xxx	xxx	xxx	xxx	21	2	healthy untrained adults		6	9	15
Chrøis SAME COHORT AS SOGAARD 2017	2020	Mitochondrial adaptations to high intensity interval training in older females and males	European Journal of Sport Science	Y	N	N	NA	63	6.6332	63	3.3166	xxx	xxx	Older sedentary adults (inclusion criteria were age 55–75 years)		11	11	22
Dalzill	2014	Intensive lifestyle intervention improves cardiometabolic and exercise parameters in metabolically healthy obese and metabolically unhealthy obese individuals.	The Canadian journal of cardiology	Y	N	Y*	Metabolically healthy obese	xxx	xxx	xxx	xxx	51.3	8.7	Metabolically healthy obese		11	44	55
EsbjörnssonLiljedahl	1996	Different responses of skeletal muscle following sprint training in men and women	European Journal of Applied Physiology and Occupational Physiology	Y	Y	N	SIT	26	(range 23-30)	25	(range 21-29)	xxx	xxx	Recreationally active students at a College for Sports and Recreation Instructors	SIT	6	10	16														#REF!	#REF!
Fisher	2017	Sex differences and training adaptations in relation to the lactate threshold and endurance exercise performance	PhD thesis; The University of Queensland, Australia	Y	N	N	N/A	29	6 (range 24-34)	30	5 (range 26-34)	xxx	xxx	Trained cyclists and triathletes		9	8	17														#REF!	#REF!
Gillen	2014	Three Minutes of All-Out Intermittent Exercise per Week Increases Skeletal Muscle Oxidative Capacity and Improves Cardiometabolic Health	PLoS One	Y	N	N	NA	29	9	30	10	xxx	xxx	Overweight/obese but otherwise healthy men and women		7	7	14
Hiam	2021	Osteocalcin and its forms respond similarly to exercise in males and females	Bone	Y	N	N	NA	31.2	8.2	34.8	7	xxx	xxx	Healthy males and healthy pre-menopausal females		74	22	96
Hirsch	2021	Metabolic effects of high‑intensity interval training and essential amino acids	European Journal of Applied Physiology	Y	Y	Y	HIIT	36.67	5.96	36.8	5.59	36.74	5.61	Healthy overweight and obese adults, not meeting PA guidelines.		9	10	19
Lepretre	2009	Impact of short-term aerobic interval training on maximal exercise in sedentary aged subjects	International Journal of Clinical Practice	Y	N	N	NA	64.6	3.7	65.5	5.4	xxx	xxx	Healthy older adults		16	19	35
Lui	2021	The Effect of Eight-Week Sprint Interval Training on Aerobic Performance of Elite Badminton Players	International Journal of Environmental Research and Public Health	Y	ACTIVE CONTROL	N	SIT	20	1.3	20.5	1.4	xxx	xxx	Elite Badminton players	SIT	8	8	16
Marterer	2020	6-week High-intensity Interval Training (HIIT) of the Lower Extremities Improves VO2max of the Upper Extremities	International Journal of Sports Medicine	Y	N	N	Outcomes - LEGS	27	5	24	3	xxx	xxx	Healthy trained adults	Outcomes - LEGS	9	11	20
Menz *Author contacted for missing data	2015	Effect of 3‑week high‑intensity interval training on VO2max, total haemoglobin mass, plasma and blood volume in well‑trained athletes	European Journal of Applied Physiology	Y	Y	N	HIIT	28	3	25	1	xxx	xxx	Well-trained athletes (VO2max 63.7 ± 7.7 ml/min/kg). Normal exercise load of the subjects was 9.5 ± 5.0 h/week.	HIIT	14	5	19
Metcalfe	2012	Towards the minimal amount of exercise for improving metabolic health: beneficial effects of reduced-exertion high-intensity interval training	European Journal of Applied Physiology	Y	Y	N	REHIT	26	3	24	3	xxx	xxx	Sedentary but healthy young adults	REHIT	7	8	15
Metcalfe	2016	Changes in aerobic capacity and glycaemic control in response to reduced-exertion high-intensity interval training (REHIT) are not different between sedentary men and women	Applied Physiology Nutrition and Metabolism	Y	N	N	REHIT	33	9	36	9	xxx	xxx	Sedentary but healthy adults	REHIT	17	18	35
Molina-Hidalgo	2020	Influence of daily beer or ethanol consumption on physical fitness in response to a high-intensity interval training program. The BEER-HIIT study	Journal of the international society of sports nutrition	Y	Y	Y	0.0% alchol beer	25.4	8.1	23.4	4	xxx	xxx	Healthy adults not engaged in a concurrent or previous structured training program or a weight-loss program	0.0% alchol beer	8	7	15
Molina-Hidalgo	2020	Influence of daily beer or ethanol consumption on physical fitness in response to a high-intensity interval training program. The BEER-HIIT study	Journal of the international society of sports nutrition	Y	Y	Y	Water	26.9	7.6	20.9	2.7	xxx	xxx	As above	Water	9	7	16
Mucci	2004	Evidence of exercise-induced O2 arterial desaturation in non-elite sportsmen and sportswomen following high-intensity interval-training	International Journal of Sports Medicine	Y	N	N	HIIT	18.4	0.7	18.5	0.7	xxx	xxx	Non-elite sportsmen and sportswomen	HIIT	12	10	22
Phillips	2017	A practical and time-efficient high-intensity interval training program modifies cardio-metabolic risk factors in adults with risk factors for type II diabetes	Frontiers in Endocrinology	Y	Y	Y	7 by 1 HIIT	xxx	xxx	xxx	xxx	37	10	Sedentary overweight and obese but otherwise healthy adults	7 by 1 HIIT	20	20	40
Phillips	2017	A practical and time-efficient high-intensity interval training program modifies cardio-metabolic risk factors in adults with risk factors for type II diabetes	Frontiers in Endocrinology	Y	Y	Y	5 by 1 HIIT	xxx	xxx	xxx	xxx	36	9	Sedentary overweight and obese but otherwise healthy adults	5 by 1 HIIT	64	72	136
Sawashita	2009	Effects of mild calorie restriction and high-intensity interval walking in middle-aged and older overweight Japanese	Experimental Gerontology	Y	N	Included a HIW + mild calorie restriction group (not extracted)	HIW	65.2	4.4091	60.3	6.597	xxx	xxx	Middle-aged and older (40-69 years old), overweight and obese (BMI ≥ 23.6 kg/m2 109 ), female and male Japanese adults	HIW	6	17	23
Scalzo	2014	Greater muscle protein synthesis and mitochondrial biogenesis in males compared with females during sprint interval training	The FASEB Journal (Journal of the Federation of American Societies for Eperimental Biology)	Y	N	N	SIT	22	3.3166	23	3.1623	xxx	xxx	Healthy recreationally active adults	SIT	11	10	21
Schmitz	2020	Sex Differences in High-Intensity Interval Training–Are HIIT Protocols Interchangeable Between Females and Males?	Frontiers in Physiology	Y	N	Y	4 × 30:30	22.1	1.8	23.1	1.4	xxx	xxx	young healthy moderately trained female and male University (Physical Education) students	4 × 30:30	7	14	21														#REF!	#REF!		Maximal BLa (mmol/L) EXTRACTED FROM FIGURES	Incremental continuous running test (ICRT) on an indoor synthetic 200m running track with blood sampling at rest and immediately post-exercise	mmol/L	12.19	SEM: 1.04	7	13.69	SEM: 0.51	14	15.07	SEM: 0.74	7	15.89	SEM: 0.51	14
Schmitz	2020	Sex Differences in High-Intensity Interval Training–Are HIIT Protocols Interchangeable Between Females and Males?	Frontiers in Physiology	Y	N	Y	4 × 30:180	23.6	1.3	23.4	4.4	xxx	xxx	young healthy moderately trained female and male University (Physical Education) students	4 × 30:180	5	12	17														#REF!	#REF!		Maximal BLa (mmol/L) EXTRACTED FROM FIGURES	Incremental continuous running test (ICRT) on an indoor synthetic 200m running track with blood sampling at rest and immediately post-exercise	mmol/L	16.7	SEM: 0.97	5	12.55	SEM: 0.71	12	15.4	SEM: 1.15	5	16.11	SEM: 0.64	12
Schmitz	2019	Progressive high-intensity interval training (HIIT) is not superior to unmodified non-progressive HIIT in an uncontrolled setting	The Journal of Sports Medicine and Physical Fitness	Y	N	Y	unmodified 4x 30s SIT (HIIT)	xxx	xxx	xxx	xxx	22	1.6	Moderately trained university students (physical education)	unmodified 4x 30s SIT (HIIT)	7	10	17														#REF!	#REF!
Schmitz	2019	Progressive high-intensity interval training (HIIT) is not superior to unmodified non-progressive HIIT in an uncontrolled setting	The Journal of Sports Medicine and Physical Fitness	Y	N	Y	progressive 4-7x 30s SIT (proHIIT)	xxx	xxx	xxx	xxx	21.1	1.8	Moderately trained university students (physical education)	progressive 4-7x 30s SIT (proHIIT)	8	9	17														#REF!	#REF!
Schubert	2017a	Impact of 4 weeks of interval training on resting metabolic rate, fitness, and health-related outcomes	Applied Physiology, Nutrition & Metabolism	PLoS One	Y	Y	HIIT	xxx	xxx	xxx	xxx	30.5	8.8	Moderately active (>120 min.week of PA), healthy men and women	HIIT	5	7	12
Schubert	2017a	Impact of 4 weeks of interval training on resting metabolic rate, fitness, and health-related outcomes	Applied Physiology, Nutrition & Metabolism	PLoS One	Y	Y	SIT	xxx	xxx	xxx	xxx	28.5	6.1	Moderately active (>120 min.week of PA), healthy men and women	SIT	5	7	12
Støren	2017	The Effect of Age on the V˙O2max Response to High-Intensity Interval Training	Medicine & Science in Sports and Medicine	Y	N	N	N/A	xxx	xxx	xxx	xxx	48.6	18.2	Healthy male and female volunteers. The participants were matched for pretest V˙O2max relative to age mean V˙O2max (22) to represent what is observed in the population and typically meant that they engaged in weekly activities with low to moderate aerobic intensity from 0 to 2 h/wk.		72	22	94
Weber	2002	Increases in maximal accumulated oxygen deficit after high-intensity interval training are not gender dependent	Journal of Applied Physiology	Y	N	N	N/A	23.7	1.6	22.7	2.6	xxx	xxx	Untrained male and female subjects		7	7	14
							Mean	31.6117		31.2652					Sum	503	462	965
							SD	13.7756		13.8058					965

## Sheet: Unweighted mean diffs
MALES - VO2max
Reference ID	Pre	Post	Diff	%diff	SD1	SD2		n	CorrCoeff	Subgroup
Astorino 2011	45.6	48.3	2.7	5.92105	4	5.2		11	0.669	Males
Bagley 2016	42.91	45.49	2.58	6.01258	9.0141	7.2505		24	0.8	Males
Bostad 2021	3.41	4.2	0.79	23.1672	0.79	0.75		6	0.8	Males
Dalzill 2014	9.7	11.47	1.77	18.2474	1.12	1.83		11	0.8	Males
Gillen 2014	30.88	34.43	3.55	11.4961	4.21	4.1		7	0.8	Males
Hiam 2021	47.9	48.9	1	2.08768	8.1	8.2		74	0.8	Males
Hirsch 2021	29.98	35.83	5.85	19.513	4.65	4.74		9	0.93	Males
Lepretre 2009	27	29.9	2.9	10.7407	5.1	4.5		16	0.8	Males
Lui 2021	56.8	63.6	6.8	11.9718	7	4.7		8	0.8	Males
Marterer 2020	52.3	58.1	5.8	11.0899	6.2	4.7		9	0.82	Males
Metcalfe 2012	36.3	41.6	5.3	14.6006	5.8207	3.9686		7	0.8	Males
Metcalfe 2016	38.3	41.4	3.1	8.09399	9.1	8.9		17	0.789	Males
Molina Hidalgo 2020	37.4706	43.6459	6.1753	16.4804	5.4039	5.4034		17	0.85	Males
Mucci 2004	48.4	53.1	4.7	9.71074	5	5.1		12	0.67	Males
Sawashita 2009	21.5	24.7	3.2	14.8837	5.1439	9.3081		6	0.8	Males
Scalzo 2014	43.48	44.95	1.47	3.38086	6.5006	7.1639		11	0.8	Males
Schubert 2017a	37.225	38.89	1.665	4.4728	8.3336	8.72		10	0.86	Males
Søgaard 2018	27.4	29.5	2.1	7.66423	6.6332	6.6332		11	0.8	Males
Weber 2002	3.58	3.85	0.27	7.5419	0.5027	0.4498		7	0.8	Males
Mean	33.6913	36.9398	3.24844	10.8988	5.40119	5.34829		273
SD	15.5096	16.662	1.98472	5.75489	2.54477	2.57507
FEMALES - VO2max
Reference ID	Pre	Post	Diff	%diff	SD1	SD2		n	CorrCoeff	Subgroup
Astorino 2011 females	41.1	43.9	2.8	6.81265	6.1	5.7		9	0.477	Females
Bagley 2016 females	33.56	39.84	6.28	18.7128	9.4419	10.0604		17	0.79	Females
Bostad 2021 females	2.15	2.49	0.34	15.814	0.42	0.57		9	0.79	Females
Dalzill 2014 females	8.49	9.5	1.01	11.8963	1.36	1.07		44	0.79	Females
Gillen 2014 females	27.48	30.78	3.3	12.0087	3.8	4.51		7	0.79	Females
Hiam 2021 females	43.1	44.1	1	2.32019	10.1	9.4		22	0.79	Females
Hirsch 2021 females	26.25	30.47	4.22	16.0762	7.19	8.46		10	0.93	Females
Lepretre 2009 females	18.6	21.1	2.5	13.4409	3.6	3.7		19	0.79	Females
Lui 2021 females	42.5	46.2	3.7	8.70588	2.9	3		8	0.79	Females
Marterer 2020 females	39.5	43.1	3.6	9.11392	4.8	5.8		11	0.82	Females
Metcalfe 2012 females	32.5	36.4	3.9	12	4.2426	3.677		8	0.79	Females
Metcalfe 2016 females	31.7	34.7	3	9.46372	4.6	5.2		18	0.722	Females
Molina Hidalgo 2020 females	36	40.795	4.795	13.3194	4.4721	5.1271		14	0.91	Females
Mucci 2004 females	43.7	46.7	3	6.86499	3.3	5		10	0.66	Females
Sawashita 2009 females	19.9	26.9	7	35.1759	2.4739	5.7723		17	0.79	Females
Scalzo 2014 females	39.56	42.55	2.99	7.55814	6.9886	3.8896		10	0.79	Females
Schubert 2017a females	28.06	29.91	1.85	6.59301	5.5624	5.93		14	0.88	Females
Søgaard 2018 females	23.1	23.9	0.8	3.4632	3.3166	3.3166		11	0.79	Females
Weber 2002 females	2.55	2.62	0.07	2.7451	0.291	0.2117		7	0.79	Females
Mean	28.4105	31.3661	2.95553	11.1624	4.47153	4.75762		265
SD	13.1778	14.0574	1.8746	7.39341	2.66749	2.66891
MALES - VO2max, untrained
Reference ID	Pre	Post	Diff	%diff	SD1	SD2		n	CorrCoeff	Subgroup
Bostad 2021	3.41	4.2	0.79	23.1672	0.79	0.75		6	0.8	Males_untrained
Dalzill 2014	9.7	11.47	1.77	18.2474	1.12	1.83		11	0.8	Males_untrained
Gillen 2014	30.88	34.43	3.55	11.4961	4.21	4.1		7	0.8	Males_untrained
Hirsch 2021	29.98	35.83	5.85	19.513	4.65	4.74		9	0.93	Males_untrained
Lepretre 2009	27	29.9	2.9	10.7407	5.1	4.5		16	0.8	Males_untrained
Metcalfe 2012	36.3	41.6	5.3	14.6006	5.8207	3.9686		7	0.8	Males_untrained
Metcalfe 2016	38.3	41.4	3.1	8.09399	9.1	8.9		17	0.789	Males_untrained
Molina Hidalgo 2020	37.4706	43.6459	6.1753	16.4804	5.4039	5.4034		17	0.85	Males_untrained
Sawashita 2009	21.5	24.7	3.2	14.8837	5.1439	9.3081		6	0.8	Males_untrained
Søgaard 2018	27.4	29.5	2.1	7.66423	6.6332	6.6332		11	0.8	Males_untrained
Weber 2002	3.58	3.85	0.27	7.5419	0.5027	0.4498		7	0.8	Males_untrained
Mean	24.1382	27.3205	3.1823	13.8572	4.40676	4.59846		114
SD	13.009	14.6511	1.95325	5.22649	2.64999	2.92973
MALES - VO2max, moderately-trained
Reference ID	Pre	Post	Diff	%diff	SD1	SD2		n	CorrCoeff	Subgroup
Astorino 2011	45.6	48.3	2.7	5.92105	4	5.2		11	0.669	Males_trained
Bagley 2016	42.91	45.49	2.58	6.01258	9.0141	7.2505		24	0.8	Males_trained
Hiam 2021	47.9	48.9	1	2.08768	8.1	8.2		74	0.8	Males_trained
Scalzo 2014	43.48	44.95	1.47	3.38086	6.5006	7.1639		11	0.8	Males_trained
Schubert 2017a	37.225	38.89	1.665	4.4728	8.3336	8.72		10	0.86	Males_trained
Mean	43.423	45.306	1.883	4.375	7.18966	7.30688		130
SD	3.98323	3.97513	0.733328	1.6809	2.00715	1.34695
MALES - VO2max, well-trained
Reference ID	Pre	Post	Diff	%diff	SD1	SD2		n	CorrCoeff	Subgroup
Lui 2021	56.8	63.6	6.8	11.9718	7	4.7		8	0.8	Males_trained_2
Marterer 2020	52.3	58.1	5.8	11.0899	6.2	4.7		9	0.82	Males_trained_2
Mucci 2004	48.4	53.1	4.7	9.71074	5	5.1		12	0.67	Males_trained_2
Mean	52.5	58.2667	5.76667	10.9241	6.06667	4.83333		29
SD	4.20357	5.25198	1.0504	1.13962	1.00664	0.23094
FEMALES - VO2max, untrained
Reference ID	Pre	Post	Diff	%diff	SD1	SD2		n	CorrCoeff	Subgroup
Bostad 2021 females	2.15	2.49	0.34	15.814	0.42	0.57		9	0.79	Females_untrained
Dalzill 2014 females	8.49	9.5	1.01	11.8963	1.36	1.07		44	0.79	Females_untrained
Gillen 2014 females	27.48	30.78	3.3	12.0087	3.8	4.51		7	0.79	Females_untrained
Hirsch 2021 females	26.25	30.47	4.22	16.0762	7.19	8.46		10	0.93	Females_untrained
Lepretre 2009 females	18.6	21.1	2.5	13.4409	3.6	3.7		19	0.79	Females_untrained
Metcalfe 2012 females	32.5	36.4	3.9	12	4.2426	3.677		8	0.79	Females_untrained
Metcalfe 2016 females	31.7	34.7	3	9.46372	4.6	5.2		18	0.722	Females_untrained
Molina Hidalgo 2020 females	36	40.795	4.795	13.3194	4.4721	5.1271		14	0.91	Females_untrained
Sawashita 2009 females	19.9	26.9	7	35.1759	2.4739	5.7723		17	0.79	Females_untrained
Søgaard 2018 females	23.1	23.9	0.8	3.4632	3.3166	3.3166		11	0.79	Females_untrained
Weber 2002 females	2.55	2.62	0.07	2.7451	0.291	0.2117		7	0.79	Females_untrained
Mean	20.7927	23.605	2.81227	13.2185	3.25147	3.78315		164
SD	11.8508	13.354	2.14321	8.48965	2.02961	2.46674
FEMALES - VO2max, moderately-trained
Reference ID	Pre	Post	Diff	%diff	SD1	SD2		n	CorrCoeff	Subgroup
Astorino 2011 females	41.1	43.9	2.8	6.81265	6.1	5.7		9	0.477	Females_trained
Bagley 2016 females	33.56	39.84	6.28	18.7128	9.4419	10.0604		17	0.79	Females_trained
Hiam 2021 females	43.1	44.1	1	2.32019	10.1	9.4		22	0.79	Females_trained
Scalzo 2014 females	39.56	42.55	2.99	7.55814	6.9886	3.8896		10	0.79	Females_trained
Schubert 2017a females	28.06	29.91	1.85	6.59301	5.5624	5.93		14	0.88	Females_trained
Mean	37.076	40.06	2.984	8.39935	7.63858	6.996		72
SD	6.17053	5.92322	2.00747	6.11986	2.02551	2.62847
FEMALES - VO2max, well-trained
Reference ID	Pre	Post	Diff	%diff	SD1	SD2		n	CorrCoeff	Subgroup
Lui 2021 females	42.5	46.2	3.7	8.70588	2.9	3		8	0.79	Females_trained_2
Marterer 2020 females	39.5	43.1	3.6	9.11392	4.8	5.8		11	0.82	Females_trained_2
Mucci 2004 females	43.7	46.7	3	6.86499	3.3	5		10	0.66	Females_trained_2
Mean	41.9	45.3333	3.43333	8.22826	3.66667	4.6		29
SD	2.16333	1.95021	0.378594	1.19813	1.00167	1.44222
MALES - VO2max, 18-30
Reference ID	Pre	Post	Diff	%diff	SD1	SD2		n	CorrCoeff	Subgroup
Astorino 2011	45.6	48.3	2.7	5.92105	4	5.2		11	0.669	Males_18-30
Bostad 2021	3.41	4.2	0.79	23.1672	0.79	0.75		6	0.8	Males_18-30
Gillen 2014	30.88	34.43	3.55	11.4961	4.21	4.1		7	0.8	Males_18-30
Lui 2021	56.8	63.6	6.8	11.9718	7	4.7		8	0.8	Males_18-30
Marterer 2020	52.3	58.1	5.8	11.0899	6.2	4.7		9	0.82	Males_18-30
Metcalfe 2012	36.3	41.6	5.3	14.6006	5.8207	3.9686		7	0.8	Males_18-30
Molina Hidalgo 2020	37.4706	43.6459	6.1753	16.4804	5.4039	5.4034		17	0.85	Males_18-30
Mucci 2004	48.4	53.1	4.7	9.71074	5	5.1		12	0.67	Males_18-30
Scalzo 2014	43.48	44.95	1.47	3.38086	6.5006	7.1639		11	0.8	Males_18-30
Weber 2002	3.58	3.85	0.27	7.5419	0.5027	0.4498		7	0.8	Males_18-30
Mean	35.8221	39.5776	3.75553	11.536	4.54279	4.15357		95
SD	18.6831	20.5024	2.35477	5.64536	2.26107	2.06966
MALES - VO2max, 31-45
Reference ID	Pre	Post	Diff	%diff	SD1	SD2		n	CorrCoeff	Subgroup
Bagley 2016	42.91	45.49	2.58	6.01258	9.0141	7.2505		24	0.8	Males_31-45
Hiam 2021	47.9	48.9	1	2.08768	8.1	8.2		74	0.8	Males_31-45
Hirsch 2021	29.98	35.83	5.85	19.513	4.65	4.74		9	0.93	Males_31-45
Metcalfe 2016	38.3	41.4	3.1	8.09399	9.1	8.9		17	0.789	Males_31-45
Schubert 2017a	37.225	38.89	1.665	4.4728	8.3336	8.72		10	0.86	Males_31-45
Mean	39.263	42.102	2.839	8.03601	7.83954	7.5621		134
SD	6.69241	5.19228	1.86826	6.78045	1.83395	1.70286
MALES - VO2max, >45
Reference ID	Pre	Post	Diff	%diff	SD1	SD2		n	CorrCoeff	Subgroup
Dalzill 2014	9.7	11.47	1.77	18.2474	1.12	1.83		11	0.8	Males_>45
Lepretre 2009	27	29.9	2.9	10.7407	5.1	4.5		16	0.8	Males_>45
Sawashita 2009	21.5	24.7	3.2	14.8837	5.1439	9.3081		6	0.8	Males_>45
Søgaard 2018	27.4	29.5	2.1	7.66423	6.6332	6.6332		11	0.8	Males_>45
Mean	21.4	23.8925	2.4925	12.884	4.49928	5.56783		44
SD	8.25146	8.6121	0.668998	4.64057	2.36288	3.17471
FEMALES - VO2max, 18-30
Reference ID	Pre	Post	Diff	%diff	SD1	SD2		n	CorrCoeff	Subgroup
Astorino 2011 females	41.1	43.9	2.8	6.81265	6.1	5.7		9	0.477	Females_18-30
Bostad 2021 females	2.15	2.49	0.34	15.814	0.42	0.57		9	0.79	Females_18-30
Gillen 2014 females	27.48	30.78	3.3	12.0087	3.8	4.51		7	0.79	Females_18-30
Lui 2021 females	42.5	46.2	3.7	8.70588	2.9	3		8	0.79	Females_18-30
Marterer 2020 females	39.5	43.1	3.6	9.11392	4.8	5.8		11	0.82	Females_18-30
Metcalfe 2012 females	32.5	36.4	3.9	12	4.2426	3.677		8	0.79	Females_18-30
Molina Hidalgo 2020 females	36	40.795	4.795	13.3194	4.4721	5.1271		14	0.91	Females_18-30
Mucci 2004 females	43.7	46.7	3	6.86499	3.3	5		10	0.66	Females_18-30
Scalzo 2014 females	39.56	42.55	2.99	7.55814	6.9886	3.8896		10	0.79	Females_18-30
Weber 2002 females	2.55	2.62	0.07	2.7451	0.291	0.2117		7	0.79	Females_18-30
Mean	30.704	33.5535	2.8495	9.49428	3.73143	3.74854		93
SD	15.7112	17.0031	1.50725	3.82015	2.15652	1.97936
FEMALES - VO2max, 31-45
Reference ID	Pre	Post	Diff	%diff	SD1	SD2		n	CorrCoeff	Subgroup
Bagley 2016 females	33.56	39.84	6.28	18.7128	9.4419	10.0604		17	0.79	Females_31-45
Hiam 2021 females	43.1	44.1	1	2.32019	10.1	9.4		22	0.79	Females_31-45
Hirsch 2021 females	26.25	30.47	4.22	16.0762	7.19	8.46		10	0.93	Females_31-45
Metcalfe 2016 females	31.7	34.7	3	9.46372	4.6	5.2		18	0.722	Females_31-45
Schubert 2017a females	28.06	29.91	1.85	6.59301	5.5624	5.93		14	0.88	Females_31-45
Mean	32.534	35.804	3.27	10.6332	7.37886	7.81008		81
SD	6.57446	6.11397	2.07393	6.73985	2.38317	2.14251
FEMALES - VO2max, >45
Reference ID	Pre	Post	Diff	%diff	SD1	SD2		n	CorrCoeff	Subgroup
Dalzill 2014 females	8.49	9.5	1.01	11.8963	1.36	1.07		44	0.79	Females_>45
Lepretre 2009 females	18.6	21.1	2.5	13.4409	3.6	3.7		19	0.79	Females_>45
Sawashita 2009 females	19.9	26.9	7	35.1759	2.4739	5.7723		17	0.79	Females_>45
Søgaard 2018 females	23.1	23.9	0.8	3.4632	3.3166	3.3166		11	0.79	Females_>45
Mean	17.5225	20.35	2.8275	15.9941	2.68762	3.46473		91
SD	6.31158	7.61118	2.88277	13.5188	1.00603	1.92673
MALES, relative VO2max
Reference ID	Pre	Post	Diff	%diff	SD1	SD2		n	CorrCoeff	Subgroup
Astorino 2011	45.6	48.3	2.7	5.92105	4	5.2		11	0.669
Bagley 2016	42.91	45.49	2.58	6.01258	9.0141	7.2505		24	0.8
Gillen 2014	30.88	34.43	3.55	11.4961	4.21	4.1		7	0.8
Hiam 2021	47.9	48.9	1	2.08768	8.1	8.2		74	0.8
Hirsch 2021	29.98	35.83	5.85	19.513	4.65	4.74		9	0.93
Lepretre 2009	27	29.9	2.9	10.7407	5.1	4.5		16	0.8
Lui 2021	56.8	63.6	6.8	11.9718	7	4.7		8	0.8
Marterer 2020	52.3	58.1	5.8	11.0899	6.2	4.7		9	0.82
Metcalfe 2012	36.3	41.6	5.3	14.6006	5.8207	3.9686		7	0.8
Metcalfe 2016	38.3	41.4	3.1	8.09399	9.1	8.9		17	0.789
Molina Hidalgo 2020	37.4706	43.6459	6.1753	16.4804	5.4039	5.4034		17	0.85
Mucci 2004	48.4	53.1	4.7	9.71074	5	5.1		12	0.67
Sawashita 2009	21.5	24.7	3.2	14.8837	5.1439	9.3081		6	0.8
Scalzo 2014	43.48	44.95	1.47	3.38086	6.5006	7.1639		11	0.8
Schubert 2017a	37.225	38.89	1.665	4.4728	8.3336	8.72		10	0.86
Søgaard 2018	27.4	29.5	2.1	7.66423	6.6332	6.6332		11	0.8
Mean	38.9654	42.646	3.68064	9.88251	6.26313	6.16173		249
SD	9.9518	10.5221	1.84055	4.92496	1.65512	1.84847
FEMALES, relative VO2max
Reference ID	Pre	Post	Diff	%diff	SD1	SD2		n	CorrCoeff	Subgroup
Astorino 2011 females	41.1	43.9	2.8	6.81265	6.1	5.7		9	0.477
Bagley 2016 females	33.56	39.84	6.28	18.7128	9.4419	10.0604		17	0.79
Gillen 2014 females	27.48	30.78	3.3	12.0087	3.8	4.51		7	0.79
Hiam 2021 females	43.1	44.1	1	2.32019	10.1	9.4		22	0.79
Hirsch 2021 females	26.25	30.47	4.22	16.0762	7.19	8.46		10	0.93
Lepretre 2009 females	18.6	21.1	2.5	13.4409	3.6	3.7		19	0.79
Lui 2021 females	42.5	46.2	3.7	8.70588	2.9	3		8	0.79
Marterer 2020 females	39.5	43.1	3.6	9.11392	4.8	5.8		11	0.82
Metcalfe 2012 females	32.5	36.4	3.9	12	4.2426	3.677		8	0.79
Metcalfe 2016 females	31.7	34.7	3	9.46372	4.6	5.2		18	0.722
Molina Hidalgo 2020 females	36	40.795	4.795	13.3194	4.4721	5.1271		14	0.91
Mucci 2004 females	43.7	46.7	3	6.86499	3.3	5		10	0.66
Sawashita 2009 females	19.9	26.9	7	35.1759	2.4739	5.7723		17	0.79
Scalzo 2014 females	39.56	42.55	2.99	7.55814	6.9886	3.8896		10	0.79
Schubert 2017a females	28.06	29.91	1.85	6.59301	5.5624	5.93		14	0.88
Søgaard 2018 females	23.1	23.9	0.8	3.4632	3.3166	3.3166		11	0.79
Mean	32.9131	36.3341	3.42094	11.3518	5.18051	5.53394		205
SD	8.35142	8.26161	1.64998	7.70422	2.25778	2.10986
MALES, absolute VO2max
Reference ID	Pre	Post	Diff	%diff	SD1	SD2		n	CorrCoeff	Subgroup
Bagley 2016	3.49	3.68	0.19	5.44413	0.6369	0.7348		24	0.8
Bostad 2021	3.41	4.2	0.79	23.1672	0.79	0.75		6	0.8
Marterer 2020	4178	4594	416	9.95692	902	782		9	0.82
Metcalfe 2016	3.01	3.28	0.27	8.9701	0.57	0.53		17	0.789
Molina Hidalgo 2020	2910.33	3392.75	482.422	16.5762	499.357	494.136		17	0.85
Søgaard 2018	2595	2796	201	7.74566	454.38	580.41		11	0.8
Weber 2002	3.58	3.85	0.27	7.5419	0.5027	0.4498		7	0.8
Mean	1385.26	1542.54	157.277	11.3432	265.462	265.573		91
SD	1790.12	1990.7	213.321	6.28404	359.66	341.289
FEMALES, absolute VO2max
Reference ID	Pre	Post	Diff	%diff	SD1	SD2		n	CorrCoeff	Subgroup
Bagley 2016 females	1.99	2.37	0.38	19.0955	0.4535	0.4948		17	0.79
Bostad 2021 females	2.15	2.49	0.34	15.814	0.42	0.57		9	0.79
Marterer 2020 females	2327	2512	185	7.95015	526	495		11	0.82
Metcalfe 2016 females	2.08	2.29	0.21	10.0962	0.29	0.37		18	0.722
Molina Hidalgo 2020 females	2192.07	2493.9	301.83	13.7692	223.718	237.331		14	0.91
Søgaard 2018 females	1873	1926	53	2.82968	152.56	271.96		11	0.79
Weber 2002 females	2.55	2.62	0.07	2.7451	0.291	0.2117		7	0.79
Mean	914.406	991.667	77.2614	10.3285	129.105	143.705		87
SD	1145.66	1248.69	119.966	6.30131	197.199	196.11
MALES - PPO, untrained
Reference ID	Pre	Post	Diff	%diff	SD1	SD2		n	CorrCoeff	Subgroup
Gillen 2014	11.3	12.2	0.9	7.9646	4.1	3.6		7	0.808	Males_untrained
Lepretre 2009	180.3	206.9	26.6	14.7532	30.1	29.6		16	0.808	Males_untrained
Søgaard 2018	198	229	31	15.6566	36.48	39.8		11	0.81	Males_untrained
Weber 2002	379	419	40	10.5541	50.27	60.85		7	0.801	Males_untrained
Mean	192.15	216.775	24.625	12.2321	30.2375	33.4625		41
SD	150.327	166.326	16.7711	3.61064	19.3516	23.7832
FEMALES - PPO, untrained
Reference ID	Pre	Post	Diff	%diff	SD1	SD2		n	CorrCoeff	Subgroup
Gillen 2014 females	10	11.8	1.8	18	0.6	1.1		7	0.843	Females_untrained
Lepretre 2009 females	92	111.3	19.3	20.9783	18	19.1		19	0.843	Females_untrained
Søgaard 2018 females	145	154	9	6.2069	16.58	26.53		11	0.843	Females_untrained
Weber 2002 females	269	298	29	10.7807	34.39	39.69		7	0.886	Females_untrained
Mean	129	143.775	14.775	13.9915	17.3925	21.605		44
SD	108.606	118.83	11.8958	6.72786	13.8074	16.1044
MALES - PPO, moderately-trained
Reference ID	Pre	Post	Diff	%diff	SD1	SD2		n	CorrCoeff	Subgroup
Hiam 2021	3.7	3.9	0.2	5.40541	0.8	0.8		74	0.808	Males_trained
Schubert 2017a	253	269	16	6.32411	33.35	30.71		10	0.81	Males_trained
Mean	128.35	136.45	8.1	5.86476	17.075	15.755		84
SD	176.282	187.454	11.1723	0.649623	23.0163	21.1496
FEMALES - PPO, moderately-trained
Reference ID	Pre	Post	Diff	%diff	SD1	SD2		n	CorrCoeff	Subgroup
Hiam 2021 females	3.2	3.4	0.2	6.25	0.9	0.9		22	0.843	Females_trained
Schubert 2017a females	167.14	190	22.86	13.6772	33.15	41.51		14	0.739	Females_trained
Mean	85.17	96.7	11.53	9.96358	17.025	21.205		36
SD	115.923	131.946	16.023	5.25179	22.8042	28.7156
MALES - PPO, well-trained
Reference ID	Pre	Post	Diff	%diff	SD1	SD2		n	CorrCoeff	Subgroup
Fisher 2017	336	341	5	1.4881	31	25		9	0.718	Males_trained_2
Marterer 2020	330	342	12	3.63636	59	61		9	0.904	Males_trained_2
Mean	333	341.5	8.5	2.56223	45	43		18
SD	4.24264	0.707107	4.94975	1.51906	19.799	25.4558
FEMALES - PPO, well-trained
Reference ID	Pre	Post	Diff	%diff	SD1	SD2		n	CorrCoeff	Subgroup
Fisher 2017 females	243	253	10	4.11523	20	19		8	0.842	Females_trained_2
Marterer 2020 females	172	188	16	9.30233	45	41		11	0.904	Females_trained_2
Mean	207.5	220.5	13	6.70878	32.5	30		19
SD	50.2046	45.9619	4.24264	3.66783	17.6777	15.5563
MALES - VO2max, HIIT
Reference ID	Pre	Post	Diff	%diff	SD1	SD2		n	CorrCoeff	Subgroup
Dalzill 2014	9.7	11.47	1.77	18.2474	1.12	1.83		11	0.81	Males_HIIT
Hiam 2021	47.9	48.9	1	2.08768	8.1	8.2		74	0.81	Males_HIIT
Hirsch 2021	29.98	35.83	5.85	19.513	4.65	4.74		9	0.927	Males_HIIT
Lepretre 2009	27	29.9	2.9	10.7407	5.1	4.5		16	0.81	Males_HIIT
Marterer 2020	52.3	58.1	5.8	11.0899	6.2	4.7		9	0.82	Males_HIIT
Molina Hidalgo 2020	37.4706	43.6459	6.1753	16.4804	5.4039	5.4034		17	0.85	Males_HIIT
Mucci 2004	48.4	53.1	4.7	9.71074	5	5.1		12	0.67	Males_HIIT
Sawashita 2009	21.5	24.7	3.2	14.8837	5.1439	9.3081		6	0.81	Males_HIIT
Schubert 2017a_HIIT	36.73	38.65	1.92	5.22733	9.42	9.1		5	0.86	Males_HIIT
Søgaard 2018	27.4	29.5	2.1	7.66423	6.6332	6.6332		11	0.81	Males_HIIT
Weber 2002	3.58	3.85	0.27	7.5419	0.5027	0.4498		7	0.81	Males_HIIT
Mean	31.0873	34.3314	3.24412	11.1988	5.2067	5.45132		177
SD	15.6284	16.8066	2.08019	5.54307	2.61496	2.78155
FEMALES - VO2max, HIIT
Reference ID	Pre	Post	Diff	%diff	SD1	SD2		n	CorrCoeff	Subgroup
Dalzill 2014 females	8.49	9.5	1.01	11.8963	1.36	1.07		44	0.79	Females_HIIT
Hiam 2021 females	43.1	44.1	1	2.32019	10.1	9.4		22	0.79	Females_HIIT
Hirsch 2021 females	26.25	30.47	4.22	16.0762	7.19	8.46		10	0.927	Females_HIIT
Lepretre 2009 females	18.6	21.1	2.5	13.4409	3.6	3.7		19	0.79	Females_HIIT
Marterer 2020 females	39.5	43.1	3.6	9.11392	4.8	5.8		11	0.82	Females_HIIT
Molina Hidalgo 2020 females	36	40.795	4.795	13.3194	4.4721	5.1271		14	0.91	Females_HIIT
Mucci 2004 females	43.7	46.7	3	6.86499	3.3	5		10	0.66	Females_HIIT
Sawashita 2009 females	19.9	26.9	7	35.1759	2.4739	5.7723		17	0.79	Females_HIIT
Schubert 2017a females_HIIT	27.51	29.31	1.8	6.54308	7.41	7.9		7	0.88	Females_HIIT
Søgaard 2018 females	23.1	23.9	0.8	3.4632	3.3166	3.3166		11	0.79	Females_HIIT
Weber 2002 females	2.55	2.62	0.07	2.7451	0.291	0.2117		7	0.79	Females_HIIT
Mean	26.2455	28.9541	2.70864	10.9963	4.39215	5.06888		172
SD	13.5886	14.3194	2.07874	9.29079	2.86981	2.89549
MALES - VO2max, SIT
Reference ID	Pre	Post	Diff	%diff	SD1	SD2		n	CorrCoeff	Subgroup
Astorino 2011	45.6	48.3	2.7	5.92105	4	5.2		11	0.669	Males_SIT
Bagley 2016	42.91	45.49	2.58	6.01258	9.0141	7.2505		24	0.81	Males_SIT
Bostad 2021	3.41	4.2	0.79	23.1672	0.79	0.75		6	0.81	Males_SIT
Gillen 2014	30.88	34.43	3.55	11.4961	4.21	4.1		7	0.81	Males_SIT
Lui 2021	56.8	63.6	6.8	11.9718	7	4.7		8	0.81	Males_SIT
Metcalfe 2012	36.3	41.6	5.3	14.6006	5.8207	3.9686		7	0.81	Males_SIT
Metcalfe 2016	38.3	41.4	3.1	8.09399	9.1	8.9		17	0.789	Males_SIT
Scalzo 2014	43.48	44.95	1.47	3.38086	6.5006	7.1639		11	0.81	Males_SIT
Schubert 2017a_SIT	37.72	39.12	1.4	3.71156	8.18	9.39		5	0.86	Males_SIT
Mean	37.2667	40.3433	3.07667	9.8173	6.06838	5.71367		96
SD	14.6233	15.8011	1.93781	6.32349	2.71653	2.73203
FEMALES - VO2max, SIT
Reference ID	Pre	Post	Diff	%diff	SD1	SD2		n	CorrCoeff	Subgroup
Astorino 2011 females	41.1	43.9	2.8	6.81265	6.1	5.7		9	0.477	Females_SIT
Bagley 2016 females	33.56	39.84	6.28	18.7128	9.4419	10.0604		17	0.79	Females_SIT
Bostad 2021 females	2.15	2.49	0.34	15.814	0.42	0.57		9	0.79	Females_SIT
Gillen 2014 females	27.48	30.78	3.3	12.0087	3.8	4.51		7	0.79	Females_SIT
Lui 2021 females	42.5	46.2	3.7	8.70588	2.9	3		8	0.79	Females_SIT
Metcalfe 2012 females	32.5	36.4	3.9	12	4.2426	3.677		8	0.79	Females_SIT
Metcalfe 2016 females	31.7	34.7	3	9.46372	4.6	5.2		18	0.722	Females_SIT
Scalzo 2014 females	39.56	42.55	2.99	7.55814	6.9886	3.8896		10	0.79	Females_SIT
Schubert 2017a females_SIT	28.61	30.51	1.9	6.64103	3.38	3.59		7	0.88	Females_SIT
Mean	31.0178	34.1522	3.13444	10.8574	4.65257	4.46633		93
SD	12.0792	13.1126	1.5934	4.19075	2.59791	2.55956
MALES - VO2max, =/< 4 weeks
Reference ID	Pre	Post	Diff	%diff	SD1	SD2		n	CorrCoeff	Subgroup
Astorino 2011	45.6	48.3	2.7	5.92105	4	5.2		11	0.669	Males_=or<4weeks
Hiam 2021	47.9	48.9	1	2.08768	8.1	8.2		74	0.81	Males_=or<4weeks
Scalzo 2014	43.48	44.95	1.47	3.38086	6.5006	7.1639		11	0.81	Males_=or<4weeks
Schubert 2017a	37.225	38.89	1.665	4.4728	8.3336	8.72		10	0.86	Males_=or<4weeks
Mean	43.5512	45.26	1.70875	3.9656	6.73355	7.32097		106
SD	4.5875	4.58854	0.717361	1.62783	1.99616	1.5549
FEMALES - VO2max, =/< 4 weeks
Reference ID	Pre	Post	Diff	%diff	SD1	SD2		n	CorrCoeff	Subgroup
Astorino 2011 females	41.1	43.9	2.8	6.81265	6.1	5.7		9	0.477	Females_=or<4weeks
Hiam 2021 females	43.1	44.1	1	2.32019	10.1	9.4		22	0.79	Females_=or<4weeks
Scalzo 2014 females	39.56	42.55	2.99	7.55814	6.9886	3.8896		10	0.79	Females_=or<4weeks
Schubert 2017a females	28.06	29.91	1.85	6.59301	5.5624	5.93		14	0.88	Females_=or<4weeks
Mean	37.955	40.115	2.16	5.821	7.18775	6.2299		55
SD	6.75399	6.83807	0.920181	2.37014	2.02861	2.30198
MALES - VO2max, 5-9 WEEKS
Reference ID	Pre	Post	Diff	%diff	SD1	SD2		n	CorrCoeff	Subgroup
Gillen 2014	30.88	34.43	3.55	11.4961	4.21	4.1		7	0.81	Males_5-9weeks
Hirsch 2021	29.98	35.83	5.85	19.513	4.65	4.74		9	0.927	Males_5-9weeks
Lepretre 2009	27	29.9	2.9	10.7407	5.1	4.5		16	0.81	Males_5-9weeks
Lui 2021	56.8	63.6	6.8	11.9718	7	4.7		8	0.81	Males_5-9weeks
Marterer 2020	52.3	58.1	5.8	11.0899	6.2	4.7		9	0.82	Males_5-9weeks
Metcalfe 2012	36.3	41.6	5.3	14.6006	5.8207	3.9686		7	0.81	Males_5-9weeks
Metcalfe 2016	38.3	41.4	3.1	8.09399	9.1	8.9		17	0.789	Males_5-9weeks
Mucci 2004	48.4	53.1	4.7	9.71074	5	5.1		12	0.67	Males_5-9weeks
Søgaard 2018	27.4	29.5	2.1	7.66423	6.6332	6.6332		11	0.81	Males_5-9weeks
Weber 2002	3.58	3.85	0.27	7.5419	0.5027	0.4498		7	0.81	Males_5-9weeks
Mean	35.094	39.131	4.037	11.2423	5.42166	4.77916		103
SD	15.3396	17.0641	2.01147	3.64092	2.23097	2.12067
FEMALES - VO2max, 5-9 WEEKS
Reference ID	Pre	Post	Diff	%diff	SD1	SD2		n	CorrCoeff	Subgroup
Gillen 2014 females	27.48	30.78	3.3	12.0087	3.8	4.51		7	0.79	Females_5-9weeks
Hirsch 2021 females	26.25	30.47	4.22	16.0762	7.19	8.46		10	0.927	Females_5-9weeks
Lepretre 2009 females	18.6	21.1	2.5	13.4409	3.6	3.7		19	0.79	Females_5-9weeks
Lui 2021 females	42.5	46.2	3.7	8.70588	2.9	3		8	0.79	Females_5-9weeks
Marterer 2020 females	39.5	43.1	3.6	9.11392	4.8	5.8		11	0.82	Females_5-9weeks
Metcalfe 2012 females	32.5	36.4	3.9	12	4.2426	3.677		8	0.79	Females_5-9weeks
Metcalfe 2016 females	31.7	34.7	3	9.46372	4.6	5.2		18	0.722	Females_5-9weeks
Mucci 2004 females	43.7	46.7	3	6.86499	3.3	5		10	0.66	Females_5-9weeks
Søgaard 2018 females	23.1	23.9	0.8	3.4632	3.3166	3.3166		11	0.79	Females_5-9weeks
Weber 2002 females	2.55	2.62	0.07	2.7451	0.291	0.2117		7	0.79	Females_5-9weeks
Mean	28.788	31.597	2.809	9.38826	3.80402	4.28753		109
SD	12.3833	13.4056	1.35599	4.22941	1.73124	2.13483
MALES - VO2max, =/>10 WEEKS
Reference ID	Pre	Post	Diff	%diff	SD1	SD2		n	CorrCoeff	Subgroup
Bagley 2016	42.91	45.49	2.58	6.01258	9.0141	7.2505		24	0.81	Males_=or>10weeks
Bostad 2021	3.41	4.2	0.79	23.1672	0.79	0.75		6	0.81	Males_=or>10weeks
Dalzill 2014	9.7	11.47	1.77	18.2474	1.12	1.83		11	0.81	Males_=or>10weeks
Molina Hidalgo 2020	37.4706	43.6459	6.1753	16.4804	5.4039	5.4034		17	0.85	Males_=or>10weeks
Sawashita 2009	21.5	24.7	3.2	14.8837	5.1439	9.3081		6	0.81	Males_=or>10weeks
Mean	22.9981	25.9012	2.90306	15.7583	4.29438	4.9084		64
SD	17.0932	18.5691	2.04016	6.272	3.41269	3.60058
FEMALES - VO2max, =/>10 WEEKS
Reference ID	Pre	Post	Diff	%diff	SD1	SD2		n	CorrCoeff	Subgroup
Bagley 2016 females	33.56	39.84	6.28	18.7128	9.4419	10.0604		17	0.79	Females_=or>10weeks
Bostad 2021 females	2.15	2.49	0.34	15.814	0.42	0.57		9	0.79	Females_=or>10weeks
Dalzill 2014 females	8.49	9.5	1.01	11.8963	1.36	1.07		44	0.79	Females_=or>10weeks
Molina Hidalgo 2020 females	36	40.795	4.795	13.3194	4.4721	5.1271		14	0.91	Females_=or>10weeks
Sawashita 2009 females	19.9	26.9	7	35.1759	2.4739	5.7723		17	0.79	Females_=or>10weeks
Mean	20.02	23.905	3.885	18.9837	3.63358	4.51996		101
SD	14.9247	17.4232	3.04549	9.4157	3.58053	3.87743
MALES - PPO, HIIT
Reference ID	Pre	Post	Diff	%diff	SD1	SD2		n	CorrCoeff	Subgroup
Fisher 2017	336	341	5	1.4881	31	25		9	0.718	Males_HIIT
Hiam 2021	3.7	3.9	0.2	5.40541	0.8	0.8		74	0.808	Males_HIIT
Lepretre 2009	180.3	206.9	26.6	14.7532	30.1	29.6		16	0.808	Males_HIIT
Marterer 2020	330	342	12	3.63636	59	61		9	0.904	Males_HIIT
Schubert 2017a_HIIT	254	270	16	6.29921	44.5	40		5	0.81	Males_HIIT
Sogaard 2017	198	229	31	15.6566	36.48	39.8		11	0.81	Males_HIIT
Weber 2002	379	419	40	10.5541	50.27	60.85		7	0.801	Males_HIIT
Mean	240.143	258.829	18.6857	8.25613	36.0214	36.7214		131
SD	127.801	134.179	14.4309	5.49793	18.7259	21.0963
FEMALES - PPO, HIIT
Reference ID	Pre	Post	Diff	%diff	SD1	SD2		n	CorrCoeff	Subgroup
Fisher 2017 females	243	253	10	4.11523	20	19		8	0.842	Females_HIIT
Hiam 2021 females	3.2	3.4	0.2	6.25	0.9	0.9		22	0.843	Females_HIIT
Lepretre 2009 females	92	111.3	19.3	20.9783	18	19.1		19	0.843	Females_HIIT
Marterer 2020 females	172	188	16	9.30233	45	41		11	0.904	Females_HIIT
Schubert 2017a females_HIIT	152.86	172.86	20	13.0839	29.28	35.46		7	0.843	Females_HIIT
Sogaard 2017 females	145	154	9	6.2069	16.58	26.53		11	0.843	Females_HIIT
Weber 2002 females	269	298	29	10.7807	34.39	39.69		7	0.886	Females_HIIT
Mean	153.866	168.651	14.7857	10.1025	23.45	25.9543		85
SD	89.5701	95.786	9.31136	5.68823	14.2325	14.3108
MALES - PPO, SIT
Reference ID	Pre	Post	Diff	%diff	SD1	SD2		n	CorrCoeff	Subgroup
Gillen 2014	11.3	12.2	0.9	7.9646	4.1	3.6		7	0.808	Males_SIT
Schubert 2017a_SIT	252	268	16	6.34921	22.8	22.8		5	0.81	Males_SIT
Mean	131.65	140.1	8.45	7.1569	13.45	13.2		12
SD	170.201	180.878	10.6773	1.14226	13.2229	13.5765
FEMALES - PPO, SIT
Reference ID	Pre	Post	Diff	%diff	SD1	SD2		n	CorrCoeff	Subgroup
Gillen 2014 females	10	11.8	1.8	18	0.6	1.1		7	0.843	Females_SIT
Schubert 2017a females_SIT	181.43	207.14	25.71	14.1708	32.37	42.31		7	0.739	Females_SIT
Mean	95.715	109.47	13.755	16.0854	16.485	21.705		14
SD	121.219	138.126	16.9069	2.70769	22.4648	29.1399
